# Supplementary material for: Bone morphogenetic proteins 4 and 7 increase human white and brown adipocyte thermogenic capacity
Source: JCI Insight. 2026 Mar 12;11(8):e194140. doi: 10.1172/jci.insight.194140 (PMC13135406; doi:10.1172/jci.insight.194140)
Supplement: Supplemental table 1 [file jciinsight-11-194140-s129.xlsx]

## Sheet: Sheet1
Gene	Primer	Primer Sequence
ACTIN	sense	5'-GAG CTA CGA GCT GCC TGA CG-3'
	antisense	5'-GTA GTT TCG TGG ATG CCA CAG-3'
PPARGC1A	sense	5'-CCA CAG AGA ACA GAA ACA GCA‐3’
	antisense	5'-TGG GGT CAG AGG AAG AGA TAA‐3’
UCP1	sense	5'-CCA ACT GTG CAA TGA AAG TGT‐3’
	antisense	5'-CAA GTC GCA AGA AGG AAG GTA‐3’
MT-CO2	sense	5'-AGT CCT GTA TGC CCT TTT CCT‐3’
	antisense	5'-TTC AGA CGG TTT CTA TTT CCT G‐3’
ZIC1	sense	5'-CAA ACA CAT GAA GGT CCA CG‐3’
	antisense	5'-ATA AGG AGC TTG TGG TCG G‐3’
DIO-2	sense	5'-CCT CCT CGA TGC CTA CAA AC‐3’
	antisense	5'-GCT GGC AAA GTC AAG AAG GT‐3’
MTUS1	sense	5'-TGA GGC AAA TAG CTG CTC CA‐3’
	antisense	5'-TGA GGA GAT ACG GCT CGA TCA‐3’
TMEM26	sense	5’-ATG GAG GGA CTG GTC TTC CTT-3’
	antisense	5’-CTT CAC CTC GGT CAC TCG C-3’
TBX1	sense	5'-ACG ACA ACG GCC ACA TTA TTC‐3’
	antisense	5'-CCT CGG CAT ATT TCT CGC TAT CT‐3’
NDUFAB1	sense	5'-CGT CTC GTC GTC CTT TCA GC‐3’
	antisense	5'-CCT GGA TGC CCT CTA ACG‐3’
SDHB	sense	5'-GGA GAG CGA CCT CGG GGT T‐3’
	antisense	5'-GTC TCT GTG GCT TTC CTG ACT‐3’
CYC1	sense	5'-GTC GTC GAA GTC TGG CCT TT‐3’
	antisense	5'-CAC GGT GAG ACC ACG GAT AG‐3’
COX7B	sense	5'-AGC GAA TTG GCA CCA AAG CAG CA‐3’
	antisense	5'-CTG GTG GCT CTG CCT TGC CAT‐3’
TFAM	sense	5'-AGC TCA GAA CCC AGA TGC‐3’
	antisense	5'-CCA CTC CGC CCT ATA AGC‐3’
CITED1	sense	5'-GAG GCC TGC ACT TGA TGT C-3'
	antisense	5'-CAC GGA GCT CAT CTC TTG GT-3'
TCF21	sense	5'-TCC TGG CTA ACG ACA AAT ACG A-3'
	antisense	5'-TTT CCC GGC CAC CAT AAA GG-'3
BMPR1A	sense	5'-TAA AGG TGA CAG TAC ACA GGA ACA-3'
	antisense	5'TCT ATG ATG GCA AAG CAA TGT CC-3'
BMPR2	sense	5'-CAA ATC TGT GAG CCC AAC AGT CAA-3'
	antisense	5'-GAG GAA GAA TAA TCT GGA TAA GGA CCA-3'
ID1	sense	5'-CTA CGA CAT GAA CGG CTG TTA CTC-3'
	antisense	5'-CTT GCT CAC CTT GCG GTT CT-3'
ID2	sense	5'-ATG AAA GCC TTC AGT CCC GT-3'
	antisense	5'-TTC CAT CTT GCT CAC CTT CTT-3'
JUNB	sense	5'-GCA CTA AAA TGG AAC AGC CCT T-3'
	antisense	5'-GGC TCG GTT TCA GGA GTT TG-3'
SOX4	sense	5'-GAC CTG CTC GAC CTG AAC C-3'
	antisense	5'-CCG GGC TCG AAG TTA AAA TCC-3'
STAT1	sense	5'-GAG CAC AGT GAT GTT AGA-3'
	antisense	5'-GCT GTT CTT GTT TCT GAT C-3'
