# Supplementary material for: Bone morphogenetic proteins 4 and 7 increase human white and brown adipocyte thermogenic capacity
Source: JCI Insight. 2026 Mar 12;11(8):e194140. doi: 10.1172/jci.insight.194140 (PMC13135406; doi:10.1172/jci.insight.194140)
Supplement: Supplemental table 2 [file jciinsight-11-194140-s130.xlsx]

## Sheet: Sheet1
Differentiation Media 1	Differentiation Media 2	Differentiation Media 3	Differentiation Media 4
DMEM/F12 medium	DMEM/F12 medium	DMEM/F12 medium	DMEM/F12 medium
2% FBS	2% FBS	2% FBS	2% FBS
1% penicillin-streptomycin	1% penicillin-streptomycin	1% penicillin-streptomycin	1% penicillin-streptomycin
0.1uM dexamethasone	0.1uM dexamethasone	0.1uM dexamethasone	0.1uM dexamethasone
0.5 mM IBMX	0.5 mM IBMX	0.5 mM IBMX	0.5 mM IBMX
33uM biotin	33uM biotin	33uM biotin	33uM biotin
2nM T3	2nM T3	2nM T3	2nM T3
30uM indomethacin	30uM indomethacin	30uM indomethacin	30uM indomethacin
17uM panthothenate	17uM panthothenate	17uM panthothenate	17uM panthothenate
2uM rosiglitazone		2uM rosiglitazone	3.3nM BMP7 or BMP4
		3.3nM BMP7 or BMP4
