# Supplementary material for: Bone morphogenetic proteins 4 and 7 increase human white and brown adipocyte thermogenic capacity
Source: JCI Insight. 2026 Mar 12;11(8):e194140. doi: 10.1172/jci.insight.194140 (PMC13135406; doi:10.1172/jci.insight.194140)
Supplement: Supporting data values [file jciinsight-11-194140-s131.xlsx]

## Sheet: Fig.1 & S1 qPCR hBA BMP7
UCP1-HBA_BMP7						PPARGC1ALPHA-HBA_BMP7						NDUFAB1-HBA_BMP7
d30-0T	d30-7T	d30-30T	d30-0T	d30-7T	d30-30T	d30-0T	d30-7T	d30-30T	d30-0T	d30-7T	d30-30T	d30-0T	d30-7T	d30-30T	d30-0T	d30-7T	d30-30T
0.55993	16.3285	0.065033	-0.251866	1.21295	-1.18687	0.33783	0.890922	0.320939	-0.471302	-0.0501603	-0.493578	0.758676	1.67895	1.77406	-0.119944	0.225037	0.248969
	40.1915	0.108579		1.60413	-0.964254	0.533985	1.40968	0.351201	-0.272471	0.149121	-0.454444	0.640183	2.4184	1.3109	-0.193696	0.383529	0.117569
0.839044	20.5964	0.029509	-0.0762153	1.31379	-1.53005	0.736048	1.20195	0.300903	-0.133094	0.0798846	-0.521573		2.13843	1.05743		0.330096	0.02425
0.770207	8.41998	0.06958	-0.113393	0.925311	-1.15752	0.38087	0.525175	0.273739	-0.419223	-0.279696	-0.562663	1.28392	0.646649	1.35948	0.108538	-0.189331	0.133373
0.967489	25.5512	1.52607	-0.014354	1.40741	0.183573	0.588197	0.774249	0.832413	-0.230477	-0.111119	-0.0796611		1.64896	1.13254		0.21721	0.0540516
0.677982	55.7468	0.530277	-0.168782	1.74622	-0.275497	0.462611	1.04021	0.659695	-0.334784	0.0171198	-0.180657	0.742548	1.44549	0.848246	-0.129275	0.160014	-0.0714782
3.04474	32.3416	2.91464	0.48355	1.50976	0.464585	0.476772	0.752556	1.09344	-0.321689	-0.123461	0.0387942		2.6382	1.9787		0.421308	0.296381
1.12336	6.44785	1.04089	0.0505182	0.809415	0.0174048	0.332026	0.61573	0.835014	-0.478828	-0.21061	-0.0783062		1.03926	1.5487		0.0167238	0.189966
1.29533	3.18947	1.52765	0.11238	0.503719	0.184025	1.61426	0.675895	1.24132	0.207973	-0.170121	0.0938824	1.15593		2.39256	0.0629323		0.378863
1.12648	4.75128	2.27413	0.0517223	0.676811	0.356816	1.81236	1.30484	1.33827	0.258245	0.115557	0.126544	1.29509			0.112301
1.40038	5.73908		0.146246	0.758842		1.43781	0.981372		0.157701	-0.00816634		0.953665			-0.0206042
0.814687	3.83126		-0.0890092	0.583341		1.96683	0.841696		0.293766	-0.0748447		0.764482			-0.116633
0.488462	8.02398		-0.311169	0.90439		1.15578	1.37876		0.0628767	0.139488		1.36326			0.134577
1.00369	4.4841		0.0016009	0.651675		1.50877	1.12184		0.178622	0.0499321		0.943147			-0.0254206
0.424348			-0.372278			1.33966			0.126996			0.862774			-0.064103
0.463878			-0.333596			1.31619			0.119319			1.23632			0.0921319
TCF21-HBA_BMP7						DIO2-HBA_BMP7						tfam-HBA_BMP7
d30-0T	d30-7T	d30-30T	d30-0T	d30-7T	d30-30T	d30-0T	d30-7T	d30-30T	d30-0T	d30-7T	d30-30T	d30-0T	d30-7T	d30-30T	d30-0T	d30-7T	d30-30T
1.3335	1.0686	0.458095	0.124994	0.0288148	-0.339044	0.700993		4.34384	-0.154286		0.637874	2.15657	2.27796	1.72457	0.333764	0.357546	0.236682
1.58251	0.787155	0.824859	0.199348	-0.10394	-0.0836203	1.0592	3.58127	3.20978	0.0249767	0.554038	0.506475	0.922896	2.46014	1.44117	-0.0348472	0.39096	0.158715
	0.333491	0.542321		-0.476916	-0.265744	1.09238		4.98804	0.0383729		0.69793	1.32477	2.83184	1.2975	0.12214	0.452069	0.113109
0.512356	0.74521	0.640922	-0.290428	-0.127721	-0.193195	1.20704	1.46254	2.6344	0.0817213	0.165107	0.420681	0.836097	1.7947	1.21524	-0.0777433	0.253991	0.0846624
0.632536	0.662145	0.546851	-0.198915	-0.179047	-0.262131	1.07846		1.80872	0.0328036		0.257372	1.06381	1.89112	1.57379	0.0268641	0.276719	0.196946
0.518609	0.413431	0.289216	-0.28516	-0.383597	-0.538778	0.655866	2.36276	1.59767	-0.183185	0.373419	0.203488	1.00294	2.2334	1.45371	0.00127668	0.348966	0.162478
0.675824	0.73955	0.281502	-0.170166	-0.131032	-0.550519	1.02631	2.20453	2.47937	0.0112803	0.343316	0.394341	0.834649	1.44217	1.79035	-0.0784961	0.159016	0.252938
	0.425202	0.422411		-0.371405	-0.374265		1.49793	2.25242		0.175492	0.352649	0.978905	1.45825	1.58199	-0.00925945	0.163833	0.199204
1.75226		0.243032	0.2436		-0.614337	1.15346	1.4464	2.52271	0.062004	0.16029	0.401866	0.879186		2.11512	-0.0559192		0.325335
0.874918	7.00662	0.277819	-0.0580326	0.845509	-0.556238	1.21628	1.88357	2.94236	0.0850329	0.274983	0.468695	0.848356		3.48158	-0.0714219		0.541776
0.936739	4.57959		-0.0283814	0.660827		0.988266	3.72173		-0.00512615	0.570745		0.746772			-0.126812
0.969101			-0.013631			1.01781	2.83132		0.00766799	0.451988		1.33029			0.123946
0.950474	0.420658		-0.0220598	-0.376071		1.3547	2.57661		0.131843	0.411049		0.846007			-0.072626
0.847167			-0.072031			0.694945	3.33335		-0.15805	0.522881		0.6396			-0.194092
0.868875			-0.0610427			0.972974	3.60868		-0.0118988	0.557349		0.843665			-0.07383
1.54512			0.188962			0.781313			-0.107175			0.74548			-0.127564
MTUS1-HBA_BMP7						MT-CO2-HBA_BMP7						TBX1-HBA_BMP7
d30-0T	d30-7T	d30-30T	d30-0T	d30-7T	d30-30T	d30-0T	d30-7T	d30-30T	d30-0T	d30-7T	d30-30T	d30-0T	d30-7T	d30-30T	d30-0T	d30-7T	d30-30T
0.525191	2.8598	3.31134	-0.279683	0.456336	0.520003	0.588657	2.32543	1.00591	-0.230138	0.366504	0.00255826			0.257208			-0.589716
1.09233	3.15779	3.21187	0.0383555	0.499383	0.506758	1.20288	2.67122	0.840021	0.0802237	0.426709	-0.0757099		0.381963			-0.417979
0.92141	2.63064	2.54456	-0.0355471	0.420062	0.405612	1.23029	3.25577	0.744322	0.0900075	0.512653	-0.128239	0.453761	0.264622	0.096289	-0.343173	-0.577374	-1.01642
0.930718	3.07144	2.59712	-0.0311819	0.487342	0.414493	0.888534	1.71475	0.678066	-0.0513259	0.234201	-0.168728		0.249827	0.084028		-0.602361	-1.07558
1.0773	2.52435	4.60409	0.032335	0.40215	0.663144	1.13603	1.54649	1.13053	0.055389	0.189347	0.0532817	0.535147	0.462013	0.126658	-0.271527	-0.335346	-0.897367
0.946658	2.18467	4.64898	-0.0238069	0.339386	0.667358	0.775393	2.14503	1.10918	-0.110478	0.331434	0.0450032	0.34532	0.363621		-0.461778	-0.439351
1.06911	2.86774	6.23727	0.0290236	0.45754	0.794995	1.03814	1.72668	1.53103	0.0162551	0.237211	0.184983
0.978345	2.97299	4.60888	-0.00950797	0.473193	0.663595	0.866936	1.2928	1.33191	-0.062013	0.111531	0.124475	3.7464	0.16004	0.055055	0.573614	-0.795771	-1.2592
1.23706	4.39059	7.78617	0.0923904	0.642523	0.891324	1.02776		1.79626	0.01189		0.254369			0.179245			-0.746553
1.13793	6.32434	6.88957	0.0561163	0.801015	0.838192	1.12975		1.58832	0.0529808		0.200937	3.08657	1.56375	0.010769	0.489477	0.194166	-1.96782
1.07282	5.3737		0.0305285	0.730273		0.977723			-0.00978417			0.012565	0.635518		-1.90084	-0.196872
0.977327	3.62107		-0.0099601	0.558837		1.2861			0.109273			0.221827			-0.653986
1.08479	6.81595		0.0353457	0.833526		1.09391			0.0389828			0.125217			-0.902337
0.971586	6.79708		-0.0125188	0.832322		0.758908			-0.119811			0.463296	0.336343		-0.334141	-0.473218
1.11413			0.0469351			0.918275			-0.0370272			0.698584			-0.155781
0.863288			-0.0638443			1.08072			0.0337148			1.31131			0.117705
SDHB-HBA_BMP7						CYC1-HBA_BMP7
d30-0T	d30-7T	d30-30T	d30-0T	d30-7T	d30-30T	d30-0T	d30-7T	d30-30T	d30-0T	d30-7T	d30-30T
1.30289	2.3282	3.01094	0.114908	0.367021	0.478703		5.39946	2.88381		0.73235	0.459966
		1.34743			0.129508	0.619774	4.42695	1.27764	-0.207767	0.646104	0.106407
0.957747	0.986723		-0.0187492	-0.00580475		0.729163	3.5784	1.0725	-0.137175	0.553688	0.0303969
2.11949	3.78611	1.08389	0.326231	0.578193	0.0349844	0.538424	2.58347	1.29997	-0.268876	0.412204	0.113933
1.06897	2.15355		0.0289639	0.333155		0.90489	3.77981	1.46153	-0.0434042	0.57747	0.164807
0.948169	1.63832	0.782257	-0.0231142	0.214398	-0.106651		5.29751	1.38077		0.724071	0.140122
	1.94156	1.71442		0.288151	0.234116	2.69132	6.44559	2.52709	0.429965	0.809263	0.40262
2.49271	1.92281	0.870681	0.396672	0.283936	-0.0601409	1.07871	2.35677	1.87511	0.0329063	0.372318	0.273027
0.530056			-0.275678			0.832379		4.23093	-0.0796789		0.626436
1.32154			0.121079			0.936151		1.46406	-0.0286541		0.165559
0.492507			-0.307588			0.91975			-0.0363302
0.262378			-0.581073			1.13038			0.0532264
0.206			-0.686133			0.928718			-0.0321161
						0.702862			-0.15313
0.297553						0.987473			-0.00547477
BMPR1A-HBA_BMP7		d30-30T
d30-0T	d30-7T		d30-0T	d30-7T	d30-30T
		0.74724
1.10469	1.3128		0.0432409	0.118197	-0.12654
		0.652543
0.153482	0.503179		-0.813942	-0.298277	-0.185391
		0.948779
1.55094	0.887393		0.190595	-0.0518842	-0.022835
		1.36428
0.964026	1.76681		-0.0159114	0.247189	0.134905
		0.975453
0.96905	0.923474		-0.0136538	-0.0345753	-0.0107938
		0.947793
0.945824	0.637344		-0.0241898	-0.195626	-0.0232866
		1.03932
1.51167			0.179457		0.0167505
		1.74853
0.800317			-0.0967381		0.242673
BMPR2-HBA_BMP7		d30-30T
d30-0T	d30-7T		d30-0T	d30-7T	d30-30T
		1.62352
0.957021	0.734646		-0.0190785	-0.133922	0.210457
		1.31688
0.71036	0.25705		-0.148522	-0.589982	0.119546
		2.13557
1.44806	0.846818		0.160787	-0.0722099	0.329514
		2.8831
0.887994	0.979843		-0.05159	-0.00884351	0.45986
		1.66858
0.782749	0.626385		-0.106377	-0.203159	0.222347
		2.46079
1.85912	0.513744		0.269308	-0.289253	0.391075
		1.47082
0.880639			-0.0552021		0.16756
		2.9693
0.474054			-0.324172		0.472654
BMPR1 HWA VS. HBA		hWA d30-30T
hWA d30-0T	hWA d30-7T	0.096455	hBA d30-0T	hBA d30-7T	hBA d30-30T	hWA d30-0T	hWA d30-7T	hWA d30-30T	hBA d30-0T	hBA d30-7T	hBA d30-30T
			0.050713					-1.01568	-1.29488
0.0240804	0.217562	0.0525196		0.0602665		-1.61834	-0.662416			-1.21992
			0.0070459		0.0343035			-1.27968	-2.15206		-1.46466
0.0548829	0.0510657	0.0450447		0.0230994		-1.26056	-1.29187			-1.6364
			0.0711989		0.0299563			-1.34636	-1.14753		-1.52351
0.0525925	0.137262	0.0715949		0.0407375		-1.27908	-0.862451			-1.39001
			0.0442555		0.0435555			-1.14512	-1.35403		-1.36096
0.0321397	0.107731	0.137119		0.0811087		-1.49296	-0.967661			-1.09093
			0.0444861		0.0626301			-0.862902	-1.35178		-1.20322
0.0393771	0.10435	0.089467		0.0423939		-1.40476	-0.981508			-1.3727
			0.0434199		0.0447801			-1.04834	-1.36231		-1.34892
0.0400099	0.0592106	0.0662471		0.0292585		-1.39783	-1.2276			-1.53375
			0.0693961		0.0435103			-1.17883	-1.15866		-1.36141
	0.0886031	0.0706826					-1.05255
			0.0367401		0.0477121			-1.15069	-1.43486		-1.32137
	0.103881						-0.983465
					0.0802697						-1.09545

## Sheet: Fig. 1I Volcano Plot
	logFC	AveExpr	t	P.Value	adj.P.Val	B	log10(P.value)
XIST.3	-6.78723	2.90055	-119.547	2.42479357707591e-24	1.18140792662293e-19	39.2479	23.6153
XIST.4	-5.32694	1.43654	-106.172	1.51301216502114e-23	3.68584893520799e-19	38.5678	22.8202
EIF1AY	6.19501	2.26115	76.7284	2.26487094041721e-21	3.67830139863357e-17	36.1416	20.645
PNMA2.2	-4.93444	2.59448	-66.7753	1.92573705837438e-20	2.1136558699872e-16	34.8437	19.7154
DDX3Y	6.18101	2.65122	66.2612	2.16909801525718e-20	2.1136558699872e-16	34.767	19.6637
AFF3.3	-5.38031	2.59313	-63.0463	4.66457935011751e-20	3.78779391827375e-16	34.2627	19.3312
IRX5.1	3.96507	1.1248	59.4614	1.14837144205354e-19	7.28754243288224e-16	33.6453	18.9399
FAM155A.1	-6.09386	2.17902	-58.9422	1.31426310015832e-19	7.28754243288224e-16	33.5507	18.8813
RPS4Y1	7.08757	5.02223	58.8504	1.34616563145889e-19	7.28754243288224e-16	33.5338	18.8709
DDX43	3.59534	1.14735	55.8896	2.97787737266661e-19	1.45088141351063e-15	32.965	18.5261
AFF3	-5.95818	1.79163	-53.5075	5.81755116045868e-19	2.57675206945334e-15	32.4706	18.2353
PSG5	5.3694	4.09865	52.1128	8.73002777057478e-19	3.54453677531621e-15	32.1646	18.059
DDX3Y.2	4.00674	2.33181	51.7887	9.60851932766559e-19	3.60112522063479e-15	32.0917	18.0173
FAM155A.2	-4.43945	2.76398	-49.7895	1.75916557140883e-18	6.12214749787008e-15	31.6257	17.7547
PNMA2.3	-6.05334	3.18958	-48.4428	2.68023859062384e-18	8.70577230749165e-15	31.2954	17.5718
ANKRD6	-3.94017	0.98275	-45.5317	6.93864151431086e-18	2.11290307412659e-14	30.5322	17.1587
IRX5.3	3.78541	1.69157	45.0215	8.24783779419413e-18	2.28000356789809e-14	30.3911	17.0837
MCTP1.2	4.26407	2.08572	44.9598	8.42331271749222e-18	2.28000356789809e-14	30.3738	17.0745
PSG5.1	4.92381	4.63383	44.7473	9.05816344576438e-18	2.32279915476069e-14	30.3143	17.043
NRN1	5.56928	2.67241	44.3417	1.04157389937158e-17	2.53737817625911e-14	30.1994	16.9823
NTNG1.2	4.62808	1.7899	43.8196	1.24900384948809e-17	2.85046381588796e-14	30.0493	16.9034
EFS	-4.77604	1.80633	-43.7338	1.28710241676317e-17	2.85046381588796e-14	30.0244	16.8904
DDX3Y.6	4.10344	2.48772	42.3243	2.12670273311256e-17	4.50509611142217e-14	29.605	16.6723
FAM127C.1	2.78645	3.68572	42.1569	2.25985866490785e-17	4.58770141131834e-14	29.5539	16.6459
SPON2.1	4.07276	4.00217	41.4023	2.98032989282509e-17	5.80830532152897e-14	29.32	16.5257
MAP7D3.1	-4.41151	2.25098	-40.4433	4.267260965004e-17	7.71726820665407e-14	29.014	16.3699
FAM155A	-4.21417	2.25501	-40.3923	4.35043206156751e-17	7.71726820665407e-14	28.9974	16.3615
DEPDC6	-4.37312	2.6348	-40.3415	4.43502955105114e-17	7.71726820665407e-14	28.9809	16.3531
HAND2	4.54905	3.68902	40.0295	4.99488044376259e-17	8.2104283206485e-14	28.8789	16.3015
DDX3Y.5	3.95916	2.59448	39.9155	5.21780015041612e-17	8.2104283206485e-14	28.8413	16.2825
ZFY	4.57901	1.85521	39.9124	5.2239907626966e-17	8.2104283206485e-14	28.8403	16.282
TBX1	-4.38075	2.0025	-39.3379	6.5221361740799e-17	9.93035995854754e-14	28.6488	16.1856
FAM162B	-3.78721	1.83142	-39.1277	7.07939479128842e-17	1.04521900915501e-13	28.5777	16.15
CACNB4.2	-3.0729	1.00922	-38.7991	8.05484811542899e-17	1.15425973494097e-13	28.4656	16.0939
FOXL2	3.77196	1.53302	38.0331	1.09279677052676e-16	1.521235550103e-13	28.1994	15.9615
HOXC6	5.65228	4.19833	37.6178	1.29257341887519e-16	1.74935450317881e-13	28.0521	15.8885
CACNB4.3	-2.85164	0.572111	-36.9711	1.68500544473502e-16	2.21299083568271e-13	27.8183	15.7734
DEPDC6.1	-4.21387	3.38249	-36.913	1.72598932219414e-16	2.21299083568271e-13	27.797	15.763
NTNG1.1	3.10107	1.28598	36.8149	1.7976791990699e-16	2.24580835736112e-13	27.761	15.7453
IRX3	4.48883	2.66422	36.7179	1.87159887891301e-16	2.27970101446e-13	27.7253	15.7278
HOXC6.2	6.31447	4.01827	36.6469	1.92779030455087e-16	2.29087315166652e-13	27.699	15.7149
ADRA1D	3.62043	2.83719	36.5051	2.04548511159714e-16	2.37286013350561e-13	27.6464	15.6892
KLHL13	-3.77068	0.904925	-36.326	2.20514858006673e-16	2.49858718879096e-13	27.5796	15.6566
IRX3.1	4.72663	3.166	35.9087	2.63094936039962e-16	2.85712862330552e-13	27.4223	15.5799
PTGER4	-3.69136	3.41623	-35.9016	2.63886515431937e-16	2.85712862330552e-13	27.4196	15.5786
PDE10A.1	-4.81984	1.08185	-35.5515	3.06495689456752e-16	3.24632238732866e-13	27.2858	15.5136
XIST	-4.30875	0.935916	-35.2156	3.54318310195583e-16	3.67299929986153e-13	27.1557	15.4506
FOXC1.1	-4.36229	1.53823	-34.0552	5.90878758837478e-16	5.99766560168325e-13	26.694	15.2285
PSG1.	3.33872	3.74323	33.8585	6.45485328576752e-16	6.41823187324827e-13	26.6138	15.1901
GBP3	2.8792	2.91267	33.5122	7.55078421876314e-16	7.35778617413156e-13	26.4711	15.122
DDX3Y.1	3.33921	0.585117	33.2635	8.45916950436003e-16	8.08132659983195e-13	26.3674	15.0727
PDE1A	-5.95709	2.40658	-33.1375	8.96308838762431e-16	8.30091697693338e-13	26.3146	15.0475
C3orf72	4.03044	1.7129	33.1214	9.02977299325704e-16	8.30091697693338e-13	26.3078	15.0443
AK5.1	2.05167	5.24677	33.0699	9.24643068569222e-16	8.34267770126475e-13	26.2861	15.034
KDM5D.1	3.06107	1.88639	32.4582	1.22905275705377e-15	1.08876197143952e-12	26.0251	14.9104
PGM5.2	4.30309	2.37452	32.3435	1.29716893906411e-15	1.10000279600124e-12	25.9755	14.887
MAP7D3.2	-4.08843	1.33505	-32.3304	1.30519738017029e-15	1.10000279600124e-12	25.9698	14.8843
COL6A6	3.90651	2.37293	32.3234	1.30947338303173e-15	1.10000279600124e-12	25.9668	14.8829
DEPDC6.2	-3.5161	2.11297	-32.1753	1.40437534789078e-15	1.1597284016938e-12	25.9024	14.8525
USP9Y.2	3.79759	0.911202	32.0852	1.46566490889861e-15	1.19016876152264e-12	25.863	14.834
MAP7D3.3	-2.48982	1.23409	-32.0048	1.52280963102451e-15	1.21630050561928e-12	25.8277	14.8174
ALDH1A3.3	-4.9253	4.1291	-31.7471	1.72237980633675e-15	1.35351272458611e-12	25.7139	14.7639
MEGF6	-4.73764	3.14312	-31.6115	1.83837185527348e-15	1.4217325957561e-12	25.6536	14.7356
IRAK3.1	-2.50895	0.528406	-31.0289	2.4401166915133e-15	1.85761508506111e-12	25.3909	14.6126
IRAK3	-3.19434	1.441	-30.635	2.96368243028522e-15	2.22148515951318e-12	25.2098	14.5282
GOLM1.1	-3.81449	3.5109	-29.9339	4.21441357148032e-15	3.11113118226764e-12	24.8804	14.3753
TFPI.2	-1.89876	6.70064	-29.8678	4.35848690545449e-15	3.16946565682916e-12	24.8489	14.3607
PSPH.2	3.291	1.01283	29.7686	4.58472616707999e-15	3.28495629871281e-12	24.8014	14.3387
SPON2	3.64599	4.13348	29.7174	4.70627264690574e-15	3.32317414351509e-12	24.7768	14.3273
SUSD5	-4.23983	2.55616	-29.6408	4.89433579600469e-15	3.40659755218486e-12	24.74	14.3103
HOXC8.1	5.50077	2.77566	29.3144	5.79110676815614e-15	3.97400428110005e-12	24.5816	14.2372
KDM5D.3	2.75725	1.78509	29.2331	6.0406886459278e-15	4.08770044731798e-12	24.5418	14.2189
USP9Y	3.2558	1.43538	29.1446	6.32540992051582e-15	4.221734549964e-12	24.4984	14.1989
CRNDE	6.41975	3.35646	29.0224	6.74228165112755e-15	4.43915468386806e-12	24.4381	14.1712
EBF2	-2.78178	2.09632	-28.9422	7.03162365262212e-15	4.5679302347074e-12	24.3984	14.1529
IRX5.2	4.03122	1.92736	28.4081	9.32974696069168e-15	5.90764371760292e-12	24.1306	14.0301
HOXD8.1	1.72802	4.16853	28.4067	9.33640996378279e-15	5.90764371760292e-12	24.1299	14.0298
ANKS1B.3	-2.82716	0.42568	-27.8714	1.24600550985412e-14	7.78306159629644e-12	23.8556	13.9045
TNFSF9.1	-2.45998	1.34349	-27.6536	1.40338347795445e-14	8.65514554593628e-12	23.7422	13.8528
PAX3	2.82552	1.89868	27.5784	1.46255340701606e-14	8.90731588707956e-12	23.7027	13.8349
ADCY4	-2.15123	1.42219	-27.4419	1.57676540393159e-14	9.48434123584628e-12	23.6309	13.8022
CACNB4	-3.26269	1.00599	-27.2278	1.77548236132811e-14	1.05493965376376e-11	23.5174	13.7507
SPTLC3	-3.29708	1.25798	-26.6693	2.43028923057296e-14	1.42660905893946e-11	23.2164	13.6143
SLC7A14.1	-3.52997	1.22428	-26.6244	2.49298307535316e-14	1.44598954044472e-11	23.1919	13.6033
TFPI	-1.84153	5.27564	-26.599	2.5292542384829e-14	1.4497685294984e-11	23.178	13.597
ALX1	2.2434	2.03373	26.4274	2.78964047662432e-14	1.58042864304756e-11	23.0838	13.5545
COL3A1.2	-1.79992	8.04548	-26.3658	2.88999609437279e-14	1.60102167822867e-11	23.0498	13.5391
CYorf15A.1	3.14077	1.72877	26.3647	2.89171026813602e-14	1.60102167822867e-11	23.0492	13.5388
RNF128	3.84353	1.85372	26.2214	3.14037531035477e-14	1.70670629482545e-11	22.9697	13.503
GAP43	-3.07732	0.670488	-26.2146	3.1526531450739e-14	1.70670629482545e-11	22.966	13.5013
PRG4.2	-6.50937	2.69504	-26.0161	3.53683554352775e-14	1.89364506979955e-11	22.855	13.4514
MEOX2	-4.3364	1.9956	-25.7046	4.24347308169741e-14	2.24728799441806e-11	22.6791	13.3723
STEAP1.1	2.77847	1.71566	25.5956	4.52480530752442e-14	2.35900438260523e-11	22.617	13.3444
NLGN4Y	2.9203	0.619049	25.5857	4.5512584041068e-14	2.35900438260523e-11	22.6113	13.3419
SHC3	-2.90178	2.47531	-25.4996	4.78911423204976e-14	2.45616024856767e-11	22.562	13.3197
LRP6.1	-1.34834	4.18976	-25.302	5.38662371983294e-14	2.73382375914271e-11	22.448	13.2687
WDR66	-2.06616	1.38185	-25.2654	5.50552325929097e-14	2.76536189937293e-11	22.4269	13.2592
ANK3.1	-4.3903	2.425	-25.1128	6.03308714105878e-14	2.99942930292516e-11	22.338	13.2195
EN1	2.0571	0.94983	25.0827	6.14358113597706e-14	3.02351070815226e-11	22.3204	13.2116
TFPI.1	-1.94225	5.83093	-25.0415	6.29775980035548e-14	3.0683945299292e-11	22.2963	13.2008
COL3A1.1	-1.68019	7.93664	-25.0023	6.44847759075523e-14	3.11072005125521e-11	22.2734	13.1905
SLC22A23.1	-1.88116	3.3519	-24.6537	7.97091028385767e-14	3.79923004965433e-11	22.0672	13.0985
USP9Y.1	2.90452	2.84284	24.6412	8.03170426325675e-14	3.79923004965433e-11	22.0598	13.0952
PSD3.1	-1.61437	5.39485	-24.5025	8.74571509662885e-14	4.09719933594183e-11	21.9768	13.0582
KCTD16	-2.09814	0.113436	-24.3934	9.35492389566152e-14	4.33181607203604e-11	21.9111	13.029
NRN1.1	2.83786	1.99112	24.3814	9.42433610352244e-14	4.33181607203604e-11	21.9039	13.0257
CREB5	-3.53519	0.413057	-24.3409	9.66347705345008e-14	4.40022363549715e-11	21.8794	13.0149
CHN1.2	2.70001	1.45266	24.2953	9.94084847160203e-14	4.48461128919809e-11	21.8518	13.0026
ANK3.3	-3.77527	3.05168	-24.2184	1.0427288051545e-13	4.6609020958475e-11	21.8052	12.9818
EDIL3.4	-1.57178	6.83375	-24.1329	1.09986969933109e-13	4.87162286280085e-11	21.753	12.9587
DHRS3	-2.40819	3.04012	-24.0572	1.15314859272809e-13	5.02825055407393e-11	21.7068	12.9381
GLB1L	3.3302	3.05408	24.0535	1.15587221800476e-13	5.02825055407393e-11	21.7045	12.9371
NR2F2.1	-1.77545	6.02763	-24.0211	1.17954538316776e-13	5.08582390784952e-11	21.6847	12.9283
IRX5	2.34854	3.40198	23.973	1.21575313983432e-13	5.19595828763226e-11	21.6551	12.9152
CACHD1	-3.5408	1.60483	-23.6982	1.44633203995927e-13	6.12766866529525e-11	21.4851	12.8397
MAP7D3	-2.58404	0.787732	-23.6551	1.48647246851009e-13	6.24344065609901e-11	21.4582	12.8278
NFIA.6	-1.94916	3.64156	-23.569	1.57037297311878e-13	6.53946256378573e-11	21.4044	12.804
MBP.2	-4.97386	3.54066	-23.3061	1.85922556628091e-13	7.67671085087613e-11	21.2387	12.7307
ANKRD6.1	-2.49175	0.721854	-23.2792	1.89185971760805e-13	7.74581421523525e-11	21.2216	12.7231
UTY.3	1.94549	1.30222	23.251	1.92667118460225e-13	7.81968131888344e-11	21.2036	12.7152
ZNF880	2.50388	1.097	23.2387	1.9420004096402e-13	7.81968131888344e-11	21.1959	12.7118
HOXD8	1.86102	3.37057	23.1896	2.00485639960852e-13	8.00660766407591e-11	21.1645	12.6979
HOXC8	2.56182	0.869442	23.0699	2.16704296790281e-13	8.58395670586673e-11	21.088	12.6641
TAP2.1	1.96002	2.60563	23.0481	2.198086865475e-13	8.6367087306188e-11	21.0741	12.658
CPE	-4.34694	2.41771	-23.0341	2.21835291781553e-13	8.64660726894467e-11	21.065	12.654
SERTAD4	-2.27481	5.3122	-22.9269	2.37951297589401e-13	9.20116120726255e-11	20.996	12.6235
EFS.1	-2.81568	0.905762	-22.7968	2.5919775170676e-13	9.94380540051715e-11	20.9117	12.5864
SPON2.2	5.78959	6.19153	22.7384	2.69382491940807e-13	1.02537920096406e-10	20.8738	12.5696
GNA14	-3.60113	0.807112	-22.6531	2.85033343603005e-13	1.07087659350095e-10	20.8181	12.5451
CNTNAP3.	-4.30795	1.38195	-22.6494	2.85731203881458e-13	1.07087659350095e-10	20.8157	12.544
CSTA	-5.04409	1.66092	-22.6321	2.89038047683467e-13	1.07500089765144e-10	20.8043	12.539
CYorf15B.	2.07176	0.242277	22.5718	3.00854702180862e-13	1.11047293936788e-10	20.7648	12.5216
SCIN.1	4.02756	3.04059	22.3044	3.59802764462469e-13	1.3180684428677e-10	20.5881	12.4439
FAM43A	-2.32238	5.51365	-22.0972	4.13894420850691e-13	1.50490775915577e-10	20.4496	12.3831
AK4.1	-2.88869	1.17822	-22.0213	4.35811856141921e-13	1.57286112999605e-10	20.3985	12.3607
PNMA2.1	-1.84936	0.774529	-21.9916	4.4474143944359e-13	1.59328620680666e-10	20.3784	12.3519
FYN	-1.62209	4.9753	-21.9557	4.5576127636655e-13	1.61754393309013e-10	20.3542	12.3413
COL3A1	-2.54526	5.40994	-21.948	4.58152503522923e-13	1.61754393309013e-10	20.349	12.339
GABBR2	4.03552	2.69937	21.8418	4.92743560111589e-13	1.72715480113359e-10	20.2769	12.3074
NFIA	-1.6934	2.86907	-21.7873	5.11517232211405e-13	1.78015304198601e-10	20.2398	12.2911
CPE.1	-4.99541	1.88486	-21.628	5.70996188303183e-13	1.97305505578069e-10	20.1307	12.2434
BAMBI	-2.48335	4.6362	-21.5976	5.8314658533308e-13	2.00084985426749e-10	20.1098	12.2342
SCIN	4.98708	3.26541	21.538	6.07792364484257e-13	2.07082934142671e-10	20.0687	12.2162
RANBP17	2.33598	0.578661	21.4156	6.61945376325914e-13	2.2306464250916e-10	19.984	12.1792
MTSS1	-2.2934	0.223244	-21.4092	6.6493719333931e-13	2.2306464250916e-10	19.9795	12.1772
KDM5D.2	2.79029	1.91843	21.4017	6.68433927308761e-13	2.2306464250916e-10	19.9743	12.1749
DNAJC6	-2.69815	0.969551	-21.3179	7.08887539297114e-13	2.34246275494351e-10	19.9159	12.1494
TUFT1	-2.25513	2.74968	-21.3125	7.11556355920609e-13	2.34246275494351e-10	19.9122	12.1478
COL3A1.3	-1.24074	8.70885	-21.292	7.21885998595999e-13	2.36051876668418e-10	19.8978	12.1415
COL15A1	-5.63053	3.13088	-21.2727	7.31752910094968e-13	2.36834536973295e-10	19.8843	12.1356
NFIA.1	-1.61923	2.1836	-21.2684	7.34001376851681e-13	2.36834536973295e-10	19.8813	12.1343
CARD16	3.01331	1.87785	21.2552	7.40806240135863e-13	2.37457642315128e-10	19.8721	12.1303
TP53I11.1	-2.50602	0.882132	-21.243	7.47235072652292e-13	2.37952857580163e-10	19.8635	12.1265
CLCN4.2	-2.87353	1.44278	-21.0723	8.43093425433871e-13	2.66735051129799e-10	19.7434	12.0741
SHANK2	1.95489	3.61079	21.0307	8.6836875091928e-13	2.7295911149864e-10	19.714	12.0613
DDX3Y.3	3.95767	3.03263	20.9695	9.07099298390102e-13	2.82321623219937e-10	19.6706	12.0423
NOVA1.1	2.78156	1.66148	20.9654	9.09742926101763e-13	2.82321623219937e-10	19.6677	12.0411
TWIST1	1.51027	5.64513	20.9375	9.28018522832311e-13	2.86170370059721e-10	19.6479	12.0324
TMEM200C.1	-3.80269	0.5957	-20.9207	9.39254143323094e-13	2.87813461452753e-10	19.6359	12.0272
B3GALTL	1.56043	4.12751	20.9049	9.49906781653748e-13	2.89258488848337e-10	19.6246	12.0223
CHN1	2.29425	3.23553	20.7999	1.02414387692327e-12	3.09927565040095e-10	19.5496	11.9896
C14orf145.1	1.84618	0.978522	20.6683	1.12610921291226e-12	3.38680821429081e-10	19.455	11.9484
KDM5D	2.86272	2.05242	20.6514	1.13990564578812e-12	3.4072688879809e-10	19.4428	11.9431
STK32B.2	-2.63198	2.37862	-20.5217	1.2523838675773e-12	3.72064919488422e-10	19.3489	11.9023
COL3A1.4	-2.36044	5.37729	-20.4974	1.27477002323148e-12	3.76420273162934e-10	19.3312	11.8946
CD99.2	-1.2347	6.15844	-20.4818	1.28935780846446e-12	3.78434284000032e-10	19.3199	11.8896
MBP.3	-3.93009	2.13527	-20.4287	1.34025110675195e-12	3.91016254030949e-10	19.2812	11.8728
KY	-1.78837	2.15411	-20.4157	1.35304244283373e-12	3.92398416069912e-10	19.2717	11.8687
PDE1A.1	-3.85828	0.724747	-20.3892	1.3795806051547e-12	3.9329231010951e-10	19.2523	11.8603
STEAP1	1.17088	7.86175	20.3888	1.3799918912396e-12	3.9329231010951e-10	19.252	11.8601
IL15RA	1.45208	3.15786	20.3866	1.38221185969862e-12	3.9329231010951e-10	19.2504	11.8594
HOXC4	2.9438	2.08128	20.3805	1.38841339310446e-12	3.9329231010951e-10	19.2459	11.8575
HSPB7.2	2.13841	6.19104	20.3428	1.42729178204313e-12	4.01968267079222e-10	19.2183	11.8455
ENDOD1	-1.94742	3.82047	-20.3214	1.44985260395318e-12	4.05975394079351e-10	19.2027	11.8387
NCOA1	-2.32448	3.03581	-20.2444	1.53435528633553e-12	4.27182047204798e-10	19.146	11.8141
TLE1	-1.77843	2.20576	-20.1938	1.59274021528959e-12	4.40917549825791e-10	19.1087	11.7979
FLVCR2	-1.61406	1.31223	-20.1782	1.61128037025794e-12	4.4352995593055e-10	19.0971	11.7928
EMILIN2	-1.82301	4.40062	-20.1624	1.63022173543386e-12	4.46222828055105e-10	19.0854	11.7878
EPHA5	-5.83254	1.90249	-20.1475	1.64824158462037e-12	4.46363717307653e-10	19.0744	11.783
C9orf95	2.29387	3.00468	20.1404	1.65693902958745e-12	4.46363717307653e-10	19.0691	11.7807
PTGFRN	-4.14397	1.38348	-20.1394	1.65822077978501e-12	4.46363717307653e-10	19.0684	11.7804
SLC2A13	-1.98345	5.69043	-20.0769	1.73677317766806e-12	4.64939905287601e-10	19.0221	11.7603
UBXN2B	-1.99001	2.7549	-20.0411	1.78369177664366e-12	4.74890878369577e-10	18.9954	11.7487
ANK3	-4.58004	2.66998	-20.026	1.80388419705817e-12	4.7765677091885e-10	18.9841	11.7438
BOC	-2.07159	2.7508	-19.9428	1.91930936112808e-12	5.04964517342764e-10	18.922	11.7169
RIPK4	-3.3212	2.05487	-19.9369	1.92774106616629e-12	5.04964517342764e-10	18.9176	11.715
QPCT.1	4.05747	3.75394	19.9204	1.95172678584681e-12	5.08513542566996e-10	18.9052	11.7096
LGMN	-2.03889	5.35178	-19.8819	2.00885191987443e-12	5.20613208724054e-10	18.8763	11.6971
PHLDB2	-2.24696	0.655546	-19.8639	2.03614343503807e-12	5.24894076412302e-10	18.8628	11.6912
DOCK2	2.22521	2.52347	19.8274	2.0926808833485e-12	5.3662946315003e-10	18.8354	11.6793
NCOA1.4	-2.2247	1.78228	-19.815	2.11224151674444e-12	5.38809587323679e-10	18.826	11.6753
EPGN.6	2.29205	0.885012	19.8068	2.12540413970953e-12	5.39343440077748e-10	18.8198	11.6726
IL33.1	-4.8164	2.14611	-19.7873	2.15678106112123e-12	5.44469880103361e-10	18.8051	11.6662
C12orf39.1	-4.33252	0.812712	-19.7636	2.19565917251786e-12	5.51427351563996e-10	18.7872	11.6584
CPT1C	-2.04312	3.0711	-19.7306	2.25086534288251e-12	5.62393134543188e-10	18.7623	11.6477
DOCK9.1	-2.85669	1.37706	-19.7207	2.26776110327928e-12	5.6372375752027e-10	18.7548	11.6444
TSGA14.1	1.2006	3.46869	19.6881	2.32434825236705e-12	5.74857337826536e-10	18.7301	11.6337
ECHDC2	-3.23913	2.68176	-19.64	2.41069249603931e-12	5.9320080703044e-10	18.6935	11.6179
CD99.1	-1.20731	6.43758	-19.6217	2.44422949269977e-12	5.97712517080406e-10	18.6796	11.6119
SMOC1.1	-1.90738	1.4705	-19.6167	2.45356314223721e-12	5.97712517080406e-10	18.6758	11.6102
EMB..1	-3.41481	1.12355	-19.5959	2.4927217960057e-12	6.04230802711391e-10	18.6599	11.6033
IL33	-4.77357	1.73055	-19.5364	2.60798989182457e-12	6.29041997571668e-10	18.6146	11.5837
CPXM2.1	2.41821	1.2047	19.4921	2.69765219261944e-12	6.4746310408278e-10	18.5806	11.569
HTATIP2.2	-1.07131	3.76387	-19.4122	2.86772990646687e-12	6.84876099286689e-10	18.5192	11.5425
GRIA3.1	2.31156	0.450857	19.4059	2.88164690188768e-12	6.84876099286689e-10	18.5144	11.5404
GNA14.1	-3.20661	1.27954	-19.3104	3.10085721266361e-12	7.33397888909691e-10	18.4407	11.5085
ANK3.2	-4.18962	3.83183	-19.2985	3.12950501473891e-12	7.365977938556e-10	18.4315	11.5045
HTR1F	3.49331	1.09559	19.2456	3.25992074554683e-12	7.63605089252561e-10	18.3905	11.4868
LTBP3.3	-1.14305	2.79383	-19.2109	3.34843278720556e-12	7.805853696566e-10	18.3635	11.4752
SLC22A23	-1.84183	3.6743	-19.195	3.38987685992807e-12	7.86483716044835e-10	18.3512	11.4698
EPB41L1.1	-2.31491	0.972673	-19.1299	3.56560414203256e-12	8.23333483450759e-10	18.3003	11.4479
LSM5.1	0.9741	6.5727	19.0789	3.70981560622616e-12	8.52592622483732e-10	18.2604	11.4306
PALMD.3	-2.18955	1.89561	-19.0652	3.74950237424724e-12	8.57667862338376e-10	18.2497	11.426
C10orf47	-2.77618	3.44284	-19.0214	3.87987351792618e-12	8.83342044581304e-10	18.2154	11.4112
SAT1	-1.42836	5.4418	-18.9557	4.08427068639017e-12	9.25552727359544e-10	18.1637	11.3889
STX3.1	0.984665	4.08424	18.918	4.20698102830594e-12	9.48141851367545e-10	18.1339	11.376
GABRB3.1	2.01376	0.560599	18.9132	4.22287224963584e-12	9.48141851367545e-10	18.1301	11.3744
ABLIM1	-2.38837	4.27796	-18.8183	4.55001089682051e-12	1.01690656382976e-09	18.0549	11.342
NPTX1	-1.89004	1.7345	-18.766	4.74201900125522e-12	1.05498013597788e-09	18.0133	11.324
IRAK3.3	-1.78619	0.216448	-18.7322	4.87071195193125e-12	1.07868558055452e-09	17.9863	11.3124
NIPAL3	-1.42409	4.51357	-18.678	5.08439967326932e-12	1.11840484031519e-09	17.943	11.2938
COL5A2.1	-1.3946	6.01763	-18.6752	5.0959704969002e-12	1.11840484031519e-09	17.9407	11.2928
SLC6A15	1.79442	1.47006	18.6472	5.21059608633895e-12	1.138433464209e-09	17.9183	11.2831
CHCHD3	1.13619	5.92871	18.5234	5.751422580023e-12	1.25098576314232e-09	17.8187	11.2402
HOXD3	2.06958	1.70385	18.5009	5.85583070144968e-12	1.26803459304903e-09	17.8006	11.2324
NPR3	-2.34131	2.73201	-18.4443	6.12770978389656e-12	1.32103661987172e-09	17.7548	11.2127
HS6ST1	-1.26438	2.92546	-18.428	6.20852608451873e-12	1.33256303035208e-09	17.7415	11.207
MCTP1.1	1.74759	0.485921	18.4154	6.27197402298395e-12	1.34027683485888e-09	17.7313	11.2026
NFATC2.2	-1.985	2.82332	-18.408	6.30940979918266e-12	1.34238892679379e-09	17.7253	11.2
C5orf23	-2.76874	4.81999	-18.3184	6.78237503971537e-12	1.43674294210875e-09	17.6523	11.1686
LGMN.2	-2.36715	5.00451	-18.3091	6.8330565159484e-12	1.44121289857159e-09	17.6448	11.1654
GAP43.1	-2.70928	2.294	-18.2683	7.06272152689167e-12	1.48323240617765e-09	17.6114	11.151
SHANK3.2	-1.22969	0.436143	-18.2403	7.22478210661834e-12	1.51075465149639e-09	17.5885	11.1412
SLC22A17	-1.26925	1.74434	-18.2192	7.34998716416147e-12	1.5303678402234e-09	17.5711	11.1337
GABRB3.3	1.40205	-0.138149	18.1312	7.89570893720471e-12	1.63007089223744e-09	17.4987	11.1026
STK32B	-2.30372	1.12139	-18.1312	7.8957499808718e-12	1.63007089223744e-09	17.4987	11.1026
CRHBP	-3.51464	0.670191	-18.1156	7.99688642594849e-12	1.64398439006355e-09	17.4859	11.0971
STMN2	5.86776	3.42778	18.0664	8.32525602038587e-12	1.70429883960185e-09	17.4452	11.0796
CYorf15B	1.84795	1.03476	18.0588	8.37723895161541e-12	1.70776500502346e-09	17.4389	11.0769
TCTEX1D1.1	2.08898	0.906247	18.029	8.58437578203287e-12	1.741258222554e-09	17.4142	11.0663
OGFRL1.1	1.48617	1.25578	18.0249	8.6130132514165e-12	1.741258222554e-09	17.4108	11.0648
QPCT	3.99809	4.01208	18.0044	8.75962312880678e-12	1.76357999207324e-09	17.3938	11.0575
FRMD5	1.96485	1.70848	17.972	8.99582677246722e-12	1.80368177781131e-09	17.3668	11.046
KBTBD11	-2.47686	0.558561	-17.9294	9.31734304154454e-12	1.86049011340219e-09	17.3313	11.0307
CYorf15B.1	1.80827	0.874871	17.902	9.52999470597336e-12	1.89518531454871e-09	17.3085	11.0209
TSGA14.2	1.05097	4.16936	17.8822	9.68720585718066e-12	1.91861806412015e-09	17.2919	11.0138
SATB2.2	2.00185	2.85008	17.8704	9.78200867489138e-12	1.92832381534799e-09	17.2821	11.0096
CPT1C.3	-2.02738	1.88011	-17.8663	9.81536690214487e-12	1.92832381534799e-09	17.2786	11.0081
IRAK3.2	-2.63455	0.312586	-17.8402	1.00299236609832e-11	1.96060324428198e-09	17.2567	10.9987
COL5A2	-1.36853	6.29571	-17.8365	1.00601537512929e-11	1.96060324428198e-09	17.2537	10.9974
ANLN	1.89575	6.2371	17.8144	1.02460610815013e-11	1.98887883670481e-09	17.2352	10.9894
CNTN3	2.17051	1.95108	17.781	1.05344376362365e-11	2.03674154965362e-09	17.2071	10.9774
LTBP1.1	-0.994612	7.82284	-17.7471	1.08353945202231e-11	2.08664858424628e-09	17.1785	10.9652
PPP1R3C	-2.79584	6.14646	-17.7419	1.08821532762162e-11	2.08740264536931e-09	17.1742	10.9633
STMN2.3	5.75355	2.4138	17.719	1.10923024821293e-11	2.11936926091884e-09	17.1548	10.955
COL5A2.5	-1.54413	7.18288	-17.6573	1.16780870615195e-11	2.2225771789506e-09	17.1027	10.9326
ITGA4.2	2.15826	0.918015	17.647	1.17796052756237e-11	2.23317481805035e-09	17.0939	10.9289
MOCOS	2.31874	3.94329	17.6402	1.18461976638447e-11	2.23709473867381e-09	17.0882	10.9264
NCOA1.3	-2.25877	2.44418	-17.6061	1.21897247715527e-11	2.29308019428414e-09	17.0592	10.914
DOCK9.4	-2.56976	1.54105	-17.5859	1.23985087969117e-11	2.31875501777264e-09	17.042	10.9066
STARD3NL	1.08558	6.53773	17.5837	1.24213919715664e-11	2.31875501777264e-09	17.0402	10.9058
LMO2	-3.96539	2.45093	-17.5687	1.25785466208715e-11	2.33912957428283e-09	17.0274	10.9004
PPP2R1B	1.28262	2.28291	17.563	1.26388700716846e-11	2.34141075145483e-09	17.0226	10.8983
NTNG1	2.77617	1.26809	17.5358	1.29308750431305e-11	2.38639343203854e-09	16.9994	10.8884
OGFRL1	1.68271	1.11851	17.5313	1.2979644913801e-11	2.38639343203854e-09	16.9956	10.8867
GABBR2.1	3.21424	3.02489	17.4467	1.3940421121344e-11	2.55340299952677e-09	16.9232	10.8557
TRAM1L1	1.5732	1.50509	17.3652	1.49360853890136e-11	2.72552791132405e-09	16.8532	10.8258
AS3MT	-2.96089	0.757539	-17.3591	1.50139022803321e-11	2.72950502575501e-09	16.848	10.8235
COL18A1	-2.28184	3.14993	-17.3456	1.5186260309249e-11	2.74102586508817e-09	16.8364	10.8185
PTGFRN.1	-2.81005	1.26579	-17.3454	1.51897907223391e-11	2.74102586508817e-09	16.8362	10.8184
BCAP29.6	1.35556	6.21647	17.3331	1.53496195895261e-11	2.75964636767857e-09	16.8255	10.8139
MGST2	-1.45805	4.32848	-17.3286	1.54079778147542e-11	2.75995402606785e-09	16.8217	10.8123
BCAP29.7	1.324	5.02362	17.3022	1.57585238028883e-11	2.81240584880704e-09	16.7989	10.8025
SLC7A14	-2.15481	0.585495	-17.2762	1.61116026163316e-11	2.8649251922369e-09	16.7764	10.7929
LGMN.1	-2.00832	5.74636	-17.2302	1.67561880300152e-11	2.968709066176e-09	16.7366	10.7758
FNBP1L	-2.11947	3.11898	-17.2205	1.68957997619866e-11	2.98259839131707e-09	16.7282	10.7722
BACE2.1	1.72221	2.26265	17.1933	1.72940752069307e-11	3.04188423188476e-09	16.7045	10.7621
PRRT1	-1.91359	2.10742	-17.1818	1.74654059468696e-11	3.06096945519202e-09	16.6945	10.7578
LGMN.4	-2.18397	4.41262	-17.1678	1.76756994092195e-11	3.0867219591971e-09	16.6823	10.7526
FAM19A5	-2.35044	0.789332	-17.1508	1.79360421070615e-11	3.12099944121517e-09	16.6675	10.7463
ANLN.3	2.08605	3.91659	17.135	1.81802671638322e-11	3.15223835144566e-09	16.6538	10.7404
CNTN3.1	4.35634	1.73048	17.1252	1.83338727442932e-11	3.16759910584203e-09	16.6452	10.7367
UCP2.2	1.34074	2.15552	17.0942	1.8829417815261e-11	3.24172047630794e-09	16.6181	10.7252
MSX1	1.2822	3.7731	17.0739	1.91623992673085e-11	3.27745629789227e-09	16.6003	10.7176
DDX3Y.4	1.94955	0.660966	17.0733	1.91715250790053e-11	3.27745629789227e-09	16.5998	10.7173
RGMB.1	2.10488	4.87199	17.0323	1.98624991875024e-11	3.38370869025697e-09	16.5639	10.702
LGMN.5	-2.29351	5.38357	-17.013	2.0197083023983e-11	3.42871874248955e-09	16.5469	10.6947
NR2F2	-1.7981	5.54762	-16.941	2.14963938280483e-11	3.63662256975753e-09	16.4836	10.6676
PABPC5.1	1.70876	0.822812	16.9259	2.17796635219175e-11	3.67179503845973e-09	16.4703	10.6619
SEMA3A	2.50741	4.92717	16.9206	2.18800549726595e-11	3.67600013233764e-09	16.4656	10.66
AMPH	2.93783	2.86674	16.872	2.28264639915258e-11	3.82182466871175e-09	16.4225	10.6416
FAM19A5.2	-2.85764	0.930456	-16.8477	2.33136941711491e-11	3.8832790442319e-09	16.4011	10.6324
TBX15.1	1.13096	4.02532	16.8458	2.33529157251333e-11	3.8832790442319e-09	16.3994	10.6317
BATF3	2.06133	3.12336	16.8234	2.38142522986599e-11	3.94652381120853e-09	16.3795	10.6232
PPAP2C.1	1.91247	2.70944	16.7974	2.43617079332599e-11	4.02356316584505e-09	16.3564	10.6133
XIST.2	-3.22062	0.327049	-16.7605	2.51609091310432e-11	4.14151964419827e-09	16.3235	10.5993
SLC16A4.3	-1.95803	3.67685	-16.7538	2.53102097348974e-11	4.15206747038273e-09	16.3175	10.5967
PSD3.3	-1.59953	6.49646	-16.7363	2.57016023445192e-11	4.20212573634116e-09	16.3019	10.59
LGMN.3	-2.19485	4.41707	-16.7279	2.58922273009517e-11	4.21913410888617e-09	16.2944	10.5868
IL1RAP.2	1.59501	2.20401	16.6921	2.67199876648201e-11	4.33950413001789e-09	16.2624	10.5732
SERPING1.1	-3.71979	1.63019	-16.6718	2.72015231308892e-11	4.40303192685444e-09	16.2442	10.5654
RNF212.2	-1.08221	1.37897	-16.6679	2.72942720639646e-11	4.40341564073007e-09	16.2407	10.5639
ENG	-1.08349	6.84136	-16.662	2.74363434128572e-11	4.40382324206685e-09	16.2354	10.5617
RIPK3	-2.92599	1.59237	-16.6603	2.74775720534527e-11	4.40382324206685e-09	16.2339	10.561
RGL1.3	-1.02171	5.94415	-16.6224	2.84121502668935e-11	4.53867798460192e-09	16.1999	10.5465
BNIP3L.3	-1.04246	6.57268	-16.5925	2.91730171051802e-11	4.62986234331789e-09	16.173	10.535
BNIP3L.4	-1.04246	6.57268	-16.5925	2.91730171051802e-11	4.62986234331789e-09	16.173	10.535
DOCK9	-2.81704	1.1858	-16.5726	2.96915236884092e-11	4.69685200372296e-09	16.1551	10.5274
TSPYL5	-3.35146	2.18311	-16.5518	3.02437781619118e-11	4.76778624623702e-09	16.1363	10.5194
PRG4	-4.384	1.19267	-16.5484	3.0335654044035e-11	4.76778624623702e-09	16.1332	10.518
LTBP3	-1.17305	4.12238	-16.5439	3.04547422989006e-11	4.77111239320591e-09	16.1292	10.5163
TOX.2	1.82573	0.92604	16.4939	3.18374134242636e-11	4.97173864377235e-09	16.084	10.4971
HAND2.1	1.5582	1.33337	16.4867	3.2041898429094e-11	4.98768490499143e-09	16.0775	10.4943
ENG.4	-1.08776	6.53628	-16.4064	3.44216562223481e-11	5.34105711613135e-09	16.0045	10.4632
PDE10A.2	-3.2692	0.290281	-16.3461	3.63306647648947e-11	5.61937348785778e-09	15.9495	10.4397
RCAN1	1.29776	5.56324	16.3321	3.67877260694763e-11	5.67206199226907e-09	15.9368	10.4343
CCDC102A	-1.05913	1.62419	-16.3237	3.70665651269001e-11	5.68625325711011e-09	15.9291	10.431
SERPING1	-3.44074	1.62102	-16.321	3.7157939037874e-11	5.68625325711011e-09	15.9266	10.4299
BEX4	-3.59428	2.38367	-16.3188	3.72298918151579e-11	5.68625325711011e-09	15.9246	10.4291
SORBS2	-3.16888	1.59005	-16.2955	3.80160074604826e-11	5.74078352866636e-09	15.9033	10.42
ECHDC2.5	-2.76015	2.42776	-16.2945	3.80521436711338e-11	5.74078352866636e-09	15.9024	10.4196
TMEM195	-1.41205	0.64293	-16.2944	3.80565199597806e-11	5.74078352866636e-09	15.9022	10.4196
NCOA1.2	-1.53909	0.583486	-16.2943	3.80582299527777e-11	5.74078352866636e-09	15.9022	10.4196
C10orf47.1	-2.24748	1.66562	-16.2557	3.94029023595416e-11	5.92527224926415e-09	15.8668	10.4045
BNIP3L.2	-0.878941	6.96394	-16.2228	4.05898912920322e-11	6.0738784158844e-09	15.8366	10.3916
ANLN.2	1.99937	5.06664	16.2214	4.06404573617322e-11	6.0738784158844e-09	15.8353	10.391
TMEM25.3	-1.68521	1.78904	-16.1939	4.16646512892726e-11	6.20056639095427e-09	15.8099	10.3802
NMNAT2.1	-1.28713	3.89195	-16.1918	4.17426578595501e-11	6.20056639095427e-09	15.808	10.3794
STMN2.1	4.93045	2.76535	16.1563	4.31048576634994e-11	6.38344946833135e-09	15.7753	10.3655
HOXA4	-1.11706	2.56102	-16.1422	4.36602612411887e-11	6.44610681270665e-09	15.7622	10.3599
JARID2.2	-1.00948	3.03587	-16.1222	4.44605945515757e-11	6.54443833154644e-09	15.7437	10.352
SGCD.2	2.69242	1.15553	16.1163	4.46994798532818e-11	6.55978330545662e-09	15.7382	10.3497
ZNF85.1	1.11758	2.22113	16.0988	4.54152226948841e-11	6.64480624666709e-09	15.722	10.3428
AS3MT.1	-2.3167	0.643734	-16.0945	4.55939501554813e-11	6.65098335172263e-09	15.718	10.3411
RPS6KA2	-1.21625	6.28824	-16.0409	4.78731498777255e-11	6.96261375624639e-09	15.6682	10.3199
BNIP3L	-0.997929	6.70252	-16.0272	4.84739741604274e-11	7.01432840756333e-09	15.6555	10.3145
HTATIP2	-1.22738	4.49726	-16.0262	4.85166592781257e-11	7.01432840756333e-09	15.6546	10.3141
FAM19A5.1	-1.89358	1.47829	-16.022	4.87023345518027e-11	7.02034066281933e-09	15.6507	10.3125
KCNJ2	1.47693	6.38127	15.9844	5.04075753385774e-11	7.24471352697984e-09	15.6156	10.2975
GATSL3.	-1.25845	1.84022	-15.969	5.11207005393249e-11	7.32559638728526e-09	15.6013	10.2914
HSPB7.1	2.06753	4.13877	15.9597	5.15602384440136e-11	7.36691477263703e-09	15.5925	10.2877
MAGEF1	-1.1039	4.45859	-15.9526	5.18928699665654e-11	7.39276143424269e-09	15.586	10.2849
PTGER3.2	3.32592	0.923398	15.9481	5.21090245028249e-11	7.4019122210689e-09	15.5817	10.2831
CCDC109B.1	1.13314	3.0201	15.9393	5.25321781162883e-11	7.44032785517965e-09	15.5735	10.2796
FILIP1L.3	0.998707	2.25488	15.9225	5.33492601993835e-11	7.53415262444743e-09	15.5577	10.2729
B3GALTL.1	1.70879	2.86907	15.9061	5.41549368317083e-11	7.6213832195944e-09	15.5424	10.2664
RCAN1.2	1.43933	4.66243	15.9036	5.42797910019962e-11	7.6213832195944e-09	15.5401	10.2654
FOXP2.1	1.96032	0.885983	15.8913	5.49002734886887e-11	7.66397959885788e-09	15.5285	10.2604
CCND2.1	-3.3837	1.57694	-15.8911	5.49073375063935e-11	7.66397959885788e-09	15.5283	10.2604
LXN.1	-1.61324	5.15252	-15.8882	5.50550646443138e-11	7.66397959885788e-09	15.5256	10.2592
ZNF266	0.87179	3.36576	15.8789	5.55274969023977e-11	7.70772280364279e-09	15.5169	10.2555
NMNAT2.3	-1.25537	3.93446	-15.862	5.63998708070733e-11	7.76586228025402e-09	15.501	10.2487
MRAP2.1	-2.65858	2.01505	-15.8612	5.64383834318907e-11	7.76586228025402e-09	15.5003	10.2484
VKORC1L1.1	1.27054	3.56933	15.8595	5.6530835413895e-11	7.76586228025402e-09	15.4986	10.2477
HS6ST1.3	-1.15319	3.54927	-15.8584	5.65839068488604e-11	7.76586228025402e-09	15.4976	10.2473
TDRD7	0.94227	3.11097	15.8367	5.7729555396876e-11	7.90084100574886e-09	15.4772	10.2386
FHOD3	2.06033	3.30319	15.791	6.02151500610445e-11	8.21793428928351e-09	15.4341	10.2203
PALMD.1	-2.31998	1.12135	-15.7518	6.24424338088735e-11	8.48298598558934e-09	15.397	10.2045
SLC16A4.2	-2.08695	2.74584	-15.7507	6.25054794307823e-11	8.48298598558934e-09	15.396	10.2041
HOXA5	-2.09604	2.02827	-15.7472	6.27056124818681e-11	8.48650792039327e-09	15.3927	10.2027
STAC	-1.54447	0.400818	-15.7307	6.36747086818831e-11	8.59379267700473e-09	15.3771	10.196
THBS2.1	-4.19851	3.16513	-15.7237	6.40882171875516e-11	8.62570750776764e-09	15.3705	10.1932
DBF4.2	1.79855	3.66663	15.7017	6.54102745102111e-11	8.77939227186365e-09	15.3496	10.1844
LAMA2	-1.80269	4.43535	-15.6978	6.56520911916629e-11	8.78764062373681e-09	15.3458	10.1828
SDSL	-1.03841	2.14967	-15.6875	6.62805328882379e-11	8.84745239282391e-09	15.3361	10.1786
SLC16A4.1	-2.29155	2.97372	-15.6653	6.76680822249281e-11	9.00798989662008e-09	15.3149	10.1696
POLR2J.1	0.782994	5.17914	15.6479	6.87703706887349e-11	9.12978201824671e-09	15.2984	10.1626
DBF4.3	1.98039	3.60975	15.6449	6.89643065497102e-11	9.13064930357332e-09	15.2955	10.1614
PDGFA.1	-2.46946	2.02864	-15.5792	7.33273922365734e-11	9.68199784430984e-09	15.2328	10.1347
NFIA.4	-1.56961	2.81067	-15.5733	7.37339165029024e-11	9.70936183744435e-09	15.2272	10.1323
PSD3.2	-1.61187	5.07115	-15.5506	7.53160489406499e-11	9.88107553729837e-09	15.2055	10.1231
ABLIM1.1	-1.40433	1.16823	-15.5488	7.54435388505192e-11	9.88107553729837e-09	15.2038	10.1224
GSTO2.1	1.98226	1.83279	15.5389	7.61521667415227e-11	9.94714709914335e-09	15.1942	10.1183
RRAGD.2	-2.59576	1.55634	-15.5162	7.77887834158453e-11	1.01337569668097e-08	15.1725	10.1091
NCOA3.2	-1.06313	4.83758	-15.4951	7.93462524709708e-11	1.03090883010417e-08	15.1522	10.1005
JMY	-2.07509	2.64213	-15.4919	7.95844043367112e-11	1.0312530181099e-08	15.1491	10.0992
COG5.1	0.833963	3.64175	15.4845	8.01428842236922e-11	1.03573517377897e-08	15.142	10.0961
SLC16A4	-1.7223	1.54508	-15.4733	8.09888739952117e-11	1.04133735169035e-08	15.1312	10.0916
FKBP5.3	2.35603	2.43278	15.4731	8.10038291307097e-11	1.04133735169035e-08	15.1311	10.0915
SLC43A3	1.48222	4.09108	15.4678	8.14078092028894e-11	1.04377665262715e-08	15.126	10.0893
GPR153.1	1.30679	2.13894	15.4432	8.33187162446864e-11	1.0654736201768e-08	15.1022	10.0793
ZDHHC2.1	1.02069	5.71799	15.4308	8.43024500338966e-11	1.07523140590354e-08	15.0902	10.0742
SH3RF3	-2.60995	2.14553	-15.4208	8.50997393180556e-11	1.08256644883924e-08	15.0806	10.0701
SLC16A9	2.48824	1.14225	15.3111	9.44168265543483e-11	1.19769404308407e-08	14.9743	10.025
SAT1.2	-1.24921	3.82233	-15.3086	9.4641477481911e-11	1.19769404308407e-08	14.9719	10.0239
STC2.1	-1.04557	7.54916	-15.2989	9.5523945589597e-11	1.20572996813895e-08	14.9624	10.0199
C7orf47	0.980188	4.74192	15.2915	9.61967699185518e-11	1.21108501911413e-08	14.9552	10.0168
ABCA8	-4.12082	2.5865	-15.2644	9.87079378858834e-11	1.23949694579279e-08	14.9289	10.0056
BNIP3L.1	-0.855256	6.68322	-15.2603	9.90925535547969e-11	1.24112786485779e-08	14.9249	10.004
DUS4L.3	0.977717	3.11181	15.2543	9.96620605471131e-11	1.24506023435293e-08	14.919	10.0015
HOXB7	4.12972	2.92051	15.1935	1.05621685098051e-10	1.31613804126528e-08	14.8596	9.97625
PCYOX1L	-1.49962	3.2354	-15.1763	1.07373999426444e-10	1.33456020409572e-08	14.8427	9.9691
PDGFA	-2.40243	1.40924	-15.1239	1.12913804783187e-10	1.39984386683116e-08	14.7912	9.94725
KLF7.1	-0.919988	4.32044	-15.116	1.13769826709109e-10	1.40687652206122e-08	14.7835	9.94397
HGF.1	-1.8846	1.58977	-15.1018	1.15328287989482e-10	1.4225379360566e-08	14.7696	9.93806
RPS6KA2.2	-0.959534	4.83406	-15.0931	1.16301234048206e-10	1.43091634477189e-08	14.7609	9.93442
SMAP1	-0.885992	4.04047	-15.067	1.19258076467374e-10	1.46360000041395e-08	14.7352	9.92351
NR2F2.2	-1.72183	1.69013	-15.0449	1.21829445177812e-10	1.49140055978728e-08	14.7134	9.91425
GABRB3.2	0.982808	0.0859164	15.0327	1.23275839165639e-10	1.50459486691973e-08	14.7013	9.90912
CNTNAP3	-2.58434	0.989198	-15.0306	1.23524885425042e-10	1.50459486691973e-08	14.6992	9.90825
EPHB4	-1.47753	1.10578	-15.0249	1.242042322566e-10	1.50766602878046e-08	14.6936	9.90586
MT1A.1	-1.16286	1.42752	-15.0233	1.2440074330156e-10	1.50766602878046e-08	14.692	9.90518
PCOTH	1.24771	2.01418	15.0208	1.24705350683167e-10	1.50766602878046e-08	14.6895	9.90411
GHR	-3.0694	2.60579	-15.0165	1.25221360423313e-10	1.51015720855066e-08	14.6853	9.90232
FNBP1L.1	-2.30002	1.17612	-15.0132	1.25621088810343e-10	1.51123720716482e-08	14.682	9.90094
MAFB.2	1.04366	0.694851	14.9897	1.28507754620032e-10	1.54215635975301e-08	14.6587	9.89107
OTUD1	-1.30184	3.73734	-14.9717	1.30762292418717e-10	1.56161890176359e-08	14.6409	9.88352
BCAP29.5	1.19109	4.99405	14.9717	1.30770598891578e-10	1.56161890176359e-08	14.6408	9.88349
ZFAND2A	1.01869	5.25571	14.9568	1.32675226550842e-10	1.57884391272978e-08	14.626	9.87721
MCTP1	2.01847	0.828612	14.9544	1.32974727990406e-10	1.57884391272978e-08	14.6237	9.87623
WNT5A.3	-2.35164	5.17248	-14.9528	1.33185182901346e-10	1.57884391272978e-08	14.6221	9.87554
SESN3	-0.926691	-0.521577	-14.9491	1.3366943518967e-10	1.58073840323085e-08	14.6184	9.87397
HPCAL1.1	-1.34304	6.09601	-14.9437	1.3437292061165e-10	1.58521003342393e-08	14.613	9.87169
PSD3	-1.61616	5.33677	-14.9324	1.35856929430843e-10	1.59884572843709e-08	14.6017	9.86692
IGF2BP3	1.29921	3.11183	14.9289	1.36319209795333e-10	1.60042037099957e-08	14.5983	9.86544
NHSL1.2	1.84759	2.60133	14.9229	1.3710674621195e-10	1.60579684830255e-08	14.5924	9.86294
TRPS1	-0.882341	3.12255	-14.9082	1.39088664432814e-10	1.62510261594617e-08	14.5777	9.85671
ATP2B1.2	1.14985	6.02709	14.9057	1.39428088545021e-10	1.6251711316006e-08	14.5752	9.85565
LTBP1.4	-1.00224	6.20297	-14.8992	1.40308537986394e-10	1.63153045054251e-08	14.5687	9.85292
RAB12.1	-0.833414	4.8001	-14.8913	1.41394226577264e-10	1.64024035888035e-08	14.5608	9.84957
GLIPR1.1	-1.87253	6.16512	-14.8741	1.43781391907279e-10	1.66397077826756e-08	14.5437	9.8423
OSBPL3.3	1.1915	4.03994	14.8497	1.47241633027982e-10	1.69997792521075e-08	14.5193	9.83197
MGC87042.	1.15716	6.80563	14.8298	1.50127088580033e-10	1.72919432855706e-08	14.4994	9.82354
DGKI	1.45346	3.50649	14.8198	1.51611262102107e-10	1.74217073399502e-08	14.4893	9.81927
RPS6KA2.1	-1.04517	4.64647	-14.7988	1.54751543098332e-10	1.77407169007928e-08	14.4683	9.81037
STYXL1.3	0.726552	4.31917	14.7872	1.56529024007727e-10	1.79023641025927e-08	14.4566	9.80541
CYB5A.1	-2.80344	4.10364	-14.7838	1.57053048003685e-10	1.79059088803183e-08	14.4532	9.80395
GSTT1	-2.20007	1.9799	-14.7822	1.57295041270396e-10	1.79059088803183e-08	14.4516	9.80328
DBF4.6	1.90175	2.92732	14.7626	1.60343228943481e-10	1.81952020621582e-08	14.4319	9.79495
ITM2B.2	-0.977769	8.2157	-14.7611	1.60583245489266e-10	1.81952020621582e-08	14.4304	9.7943
TRIM4.2	1.56944	3.53436	14.7295	1.65637120586643e-10	1.87242964947156e-08	14.3986	9.78084
TMEM65	1.02863	2.90273	14.7124	1.68459701246938e-10	1.89992906577623e-08	14.3813	9.7735
SGCD.5	2.33302	1.16357	14.701	1.70360699016681e-10	1.91693163452442e-08	14.3698	9.76863
FKBP5.4	1.44644	0.721441	14.6965	1.71113790689655e-10	1.9209691497653e-08	14.3652	9.76671
BCAP29.1	1.31171	6.58372	14.6893	1.72322185444834e-10	1.93008770557315e-08	14.358	9.76366
SV2A	-1.37602	1.23621	-14.6788	1.74120713284873e-10	1.94575903501504e-08	14.3474	9.75915
B3GNT5	-1.50788	-0.11305	-14.6742	1.74917932745732e-10	1.95019485566077e-08	14.3427	9.75717
EPGN.3	1.91715	1.1022	14.6654	1.7643268713271e-10	1.9625920964566e-08	14.3338	9.75342
CPSF4	0.710575	4.64516	14.6325	1.82273842601522e-10	2.02294901121443e-08	14.3004	9.73928
ENG.2	-0.88793	6.08624	-14.6153	1.85400999493572e-10	2.0508536885584e-08	14.283	9.73189
FAM46B	-2.44667	2.89029	-14.614	1.85629998081823e-10	2.0508536885584e-08	14.2817	9.73135
SRGN	-1.29066	8.01137	-14.5599	1.9585809707809e-10	2.15895887009925e-08	14.2267	9.70806
EPDR1.2	1.43792	3.05821	14.5469	1.98403768650814e-10	2.18208316392888e-08	14.2134	9.70245
SUN3	2.23953	0.653829	14.5438	1.9902834070223e-10	2.18402225578695e-08	14.2102	9.70109
ZDHHC2.2	1.18041	4.51283	14.5403	1.99724131398151e-10	2.18673238875971e-08	14.2066	9.69957
NBL1	-1.43519	5.20738	-14.5206	2.03660977317479e-10	2.22483635355655e-08	14.1866	9.69109
ANLN.1	2.05822	4.73226	14.5133	2.05146897621131e-10	2.23605528990979e-08	14.1791	9.68794
MT1A	-1.09494	1.55271	-14.5096	2.05903017512055e-10	2.23804575365254e-08	14.1754	9.68634
VLDLR	-2.27953	0.539361	-14.508	2.06248213002338e-10	2.23804575365254e-08	14.1736	9.68561
PALMD.2	-1.56451	2.20731	-14.4732	2.13520106260212e-10	2.31180591493557e-08	14.1381	9.67056
KCNJ8	1.45966	2.55675	14.4611	2.16121937588178e-10	2.33478781445038e-08	14.1257	9.6653
FAM117B	-1.53167	1.72131	-14.4369	2.21403730791041e-10	2.38655587867281e-08	14.1009	9.65482
GOLM1	-1.41386	1.06486	-14.4278	2.23444002383494e-10	2.40205350276618e-08	14.0915	9.65083
PHTF2.6	0.827471	6.25661	14.426	2.23827488661353e-10	2.40205350276618e-08	14.0897	9.65009
ENG.3	-0.938812	4.74418	-14.4005	2.29626296718567e-10	2.45886866565319e-08	14.0634	9.63898
POLR2J	0.728172	5.15106	14.3224	2.48383974281558e-10	2.65389561292677e-08	13.9828	9.60488
XIST.1	-1.94877	0.461556	-14.3132	2.50690641728293e-10	2.67268040400129e-08	13.9733	9.60086
BACE2.2	2.34005	1.81047	14.3096	2.51607496923845e-10	2.67659835483048e-08	13.9696	9.59928
NFIA.2	-1.64818	0.774154	-14.3044	2.52927488104203e-10	2.68477844780239e-08	13.9642	9.597
GSTM3	-2.31311	5.12485	-14.2977	2.54653548829431e-10	2.69722395784077e-08	13.9572	9.59405
DNAJB6.	0.882111	5.04226	14.2891	2.5685308076561e-10	2.714619479623e-08	13.9484	9.59032
CYB5A.2	-2.65853	3.74953	-14.2787	2.59584455958741e-10	2.73754845524281e-08	13.9375	9.58572
FEM1C	0.89012	3.46363	14.2367	2.70852350617847e-10	2.85020912025977e-08	13.8939	9.56727
FAM171B.1	-1.05847	5.72118	-14.2244	2.74249407422141e-10	2.87973698888396e-08	13.8811	9.56185
RUNX1T1.3	1.08661	1.07661	14.2038	2.80035988687553e-10	2.9341749335129e-08	13.8596	9.55279
MYLIP.2	-4.01471	1.43955	-14.1984	2.81553907697862e-10	2.94374881778009e-08	13.8541	9.55044
RCAN1.3	1.34646	5.21276	14.1658	2.91059008163364e-10	3.02907375602018e-08	13.82	9.53602
CHST11.2	-1.12981	3.39314	-14.1654	2.91160757376121e-10	3.02907375602018e-08	13.8196	9.53587
CYFIP2.2	-1.13165	0.770622	-14.164	2.91579900573348e-10	3.02907375602018e-08	13.8181	9.53524
CD99	-0.722485	8.69478	-14.1594	2.92932868422518e-10	3.0333714139539e-08	13.8134	9.53323
ALDH7A1.1	-1.54174	3.68011	-14.1584	2.9323877015974e-10	3.0333714139539e-08	13.8123	9.53278
STX3	1.32034	3.00506	14.1514	2.95329823352208e-10	3.0462215897001e-08	13.805	9.52969
ALDH1A3.2	-1.49652	1.35236	-14.149	2.96057801129511e-10	3.0462215897001e-08	13.8025	9.52862
FOXQ1	1.70566	4.7193	14.148	2.96356683534716e-10	3.0462215897001e-08	13.8014	9.52819
TMEM59L	-1.62159	2.51727	-14.1277	3.0255381669749e-10	3.1033741172916e-08	13.7802	9.5192
AK4	-3.87263	3.63492	-14.1252	3.03340267136346e-10	3.10490430575988e-08	13.7775	9.51807
C14orf145	1.99376	2.82534	14.1081	3.08679225254366e-10	3.15292855615162e-08	13.7596	9.51049
KRT7	-2.15347	4.33942	-14.104	3.0997440079127e-10	3.15953404923688e-08	13.7553	9.50867
RABEP1.1	0.767469	4.77111	14.0872	3.15315583085323e-10	3.20726635471464e-08	13.7377	9.50125
IDS.3	-1.05599	4.28413	-14.0824	3.16885444870659e-10	3.21651930103921e-08	13.7326	9.4991
CREB5.1	-2.15283	0.732017	-14.0749	3.19306697059912e-10	3.23435777425219e-08	13.7248	9.49579
PHTF2.4	0.770632	6.55221	14.0636	3.23018798659267e-10	3.26517052038938e-08	13.7129	9.49077
ALDH7A1.3	-1.56264	3.98961	-14.043	3.2991963376381e-10	3.32802161412844e-08	13.6912	9.48159
PHF5A.2	1.33367	4.31157	14.0131	3.40184794760948e-10	3.42448007651713e-08	13.6597	9.46829
PYROXD1.1	-1.07084	4.75479	-13.9988	3.4521352946455e-10	3.46793682114882e-08	13.6446	9.46191
SEMA3A.1	1.81051	3.8801	13.9846	3.50321706500704e-10	3.51201114899739e-08	13.6295	9.45553
CDKN2B.2	-1.29343	1.90196	-13.9804	3.51808467566881e-10	3.51629539929341e-08	13.6251	9.45369
KLHL13.1	-1.46365	1.44869	-13.9794	3.52192470517463e-10	3.51629539929341e-08	13.624	9.45322
CNIH3	2.45789	3.72629	13.9744	3.53995334507362e-10	3.52706762533082e-08	13.6188	9.451
PPAPDC3	-1.2723	1.43819	-13.953	3.6187239488792e-10	3.5981932293325e-08	13.5961	9.44144
OXCT1.2	1.01904	4.39562	13.9412	3.6632486000861e-10	3.63504680841945e-08	13.5836	9.43613
CYB5A.3	-2.68017	4.55999	-13.9183	3.75079340488183e-10	3.71435276976936e-08	13.5593	9.42588
IGFBP4.2	-0.995028	6.33479	-13.9143	3.76639371559851e-10	3.72223599617425e-08	13.555	9.42407
RPS6KA5	-1.6123	1.16749	-13.892	3.85415994122237e-10	3.79804839952417e-08	13.5313	9.41407
SPESP1	1.52259	0.128341	13.8895	3.86412769786116e-10	3.79804839952417e-08	13.5287	9.41295
ATP5O	-0.655255	7.55559	-13.8889	3.86649153598782e-10	3.79804839952417e-08	13.528	9.41268
ABLIM1.2	-1.5837	1.92465	-13.8826	3.89181548997416e-10	3.81523207852155e-08	13.5213	9.40985
NCAPG2.1	1.74079	4.11777	13.8506	4.02289495682486e-10	3.93581301378355e-08	13.4872	9.39546
ATP7B	-1.57462	1.08078	-13.8385	4.07387167418554e-10	3.97769891201739e-08	13.4743	9.38999
CYB5A	-2.55215	2.68538	-13.8294	4.11248863726302e-10	4.00737342769458e-08	13.4646	9.3859
MOSC2	-1.76668	0.948828	-13.8165	4.16783494482378e-10	4.05319868626156e-08	13.4508	9.38009
B4GALT6.2	3.49128	1.79379	13.8123	4.18626923746977e-10	4.0630161312351e-08	13.4463	9.37817
CLCN4	-2.28326	1.09193	-13.8102	4.19541301846009e-10	4.0637954887756e-08	13.4441	9.37723
CCL2	-2.60513	2.82139	-13.8072	4.20853279110633e-10	4.0684153700056e-08	13.4408	9.37587
DNAJC12	-2.19434	1.69883	-13.7873	4.29649403598023e-10	4.1452234142778e-08	13.4196	9.36689
NUDCD3	0.88123	4.74572	13.7781	4.33791647906099e-10	4.17691633780256e-08	13.4097	9.36272
SLC2A14..1	-1.17857	3.50766	-13.7463	4.48406366817885e-10	4.30912327497061e-08	13.3756	9.34833
PELI2	-1.63845	0.898216	-13.7339	4.54252317213749e-10	4.35033466853707e-08	13.3623	9.3427
SFRP4.1	2.13123	2.34366	13.7334	4.54480593219771e-10	4.35033466853707e-08	13.3618	9.34248
KDM5B	-1.07425	2.61889	-13.7258	4.58094800973739e-10	4.37633233196912e-08	13.3536	9.33904
NCOA1.1	-2.06349	1.9783	-13.7208	4.60527987421424e-10	4.38950205021927e-08	13.3482	9.33674
TSC22D2.4	0.8782	5.91928	13.7192	4.61275204160803e-10	4.38950205021927e-08	13.3465	9.33604
PPP2R1B.3	1.36784	3.36034	13.7075	4.66960382764809e-10	4.43494030586102e-08	13.3339	9.33072
PTGER3	2.64712	0.993491	13.6966	4.72294355605188e-10	4.47687268361789e-08	13.3222	9.32579
AK5.2	1.58309	3.30279	13.6532	4.94317750562418e-10	4.67653387240818e-08	13.2753	9.30599
ARHGAP29	1.12914	6.36898	13.6477	4.97191930857629e-10	4.69460954559019e-08	13.2693	9.30348
SLC35B4.2	0.738951	5.80502	13.6443	4.98966845226017e-10	4.702255828453e-08	13.2657	9.30193
ABCC1.2	-0.807267	5.9832	-13.6365	5.03063779966949e-10	4.73171302848449e-08	13.2572	9.29838
PRDM8.2	0.98405	1.89242	13.6302	5.06374219297498e-10	4.75367335503135e-08	13.2505	9.29553
ANKRD2	1.59605	1.46552	13.6241	5.09657134628682e-10	4.77479850511978e-08	13.2438	9.29272
XG	3.39139	4.18673	13.6224	5.10584545209024e-10	4.77479850511978e-08	13.242	9.29193
STARD3NL.1	0.894439	4.50898	13.6181	5.12892349979595e-10	4.78719177695514e-08	13.2373	9.28997
CHD3.1	-1.0866	5.40059	-13.6101	5.17192453722713e-10	4.81809765397285e-08	13.2287	9.28635
HEXIM1.4	-0.772567	4.42232	-13.5997	5.22919028896204e-10	4.86214903165665e-08	13.2174	9.28157
RGL1	-0.852539	4.54866	-13.5945	5.25806599231838e-10	4.87968554814735e-08	13.2117	9.27917
ZNF395.1	-1.75131	4.17141	-13.5846	5.31325483255609e-10	4.92152855421669e-08	13.201	9.27464
NCAPG2	1.89474	4.03893	13.5823	5.32585860693329e-10	4.9238421830551e-08	13.1985	9.27361
FAM26F	1.35202	1.54717	13.5733	5.37646838332065e-10	4.96121766235131e-08	13.1888	9.2695
PRKD3	0.851499	3.90128	13.5639	5.43042241356345e-10	5.0015319628287e-08	13.1785	9.26517
C7orf58.3	1.05873	3.23005	13.5602	5.45150384402395e-10	5.01147491110444e-08	13.1745	9.26348
BCAP29	1.3516	6.82313	13.5575	5.467120161999e-10	5.01636588574229e-08	13.1716	9.26224
PGBD3	-1.37483	3.96309	-13.5539	5.48805659153341e-10	5.02611077542652e-08	13.1677	9.26058
MRPS18C.1	1.36315	4.27946	13.5521	5.49851699956261e-10	5.02624287528498e-08	13.1657	9.25975
SHANK2.1	1.45422	1.86918	13.5418	5.55849181418434e-10	5.07155127660467e-08	13.1545	9.25504
FAM108C1.2	0.770131	5.56492	13.514	5.72465730336303e-10	5.2133972548496e-08	13.1242	9.24225
THBS2.2	-4.62664	5.25507	-13.5111	5.74189052749402e-10	5.21933563956276e-08	13.1211	9.24095
GABRB3.4	1.1516	0.0891707	13.5016	5.80029611309848e-10	5.26260758328462e-08	13.1107	9.23655
TRIM4.4	1.74031	1.02468	13.4762	5.95868016079975e-10	5.38729542425296e-08	13.0829	9.22485
ARHGEF4	-1.14402	2.00604	-13.4744	5.97031476931295e-10	5.38729542425296e-08	13.0809	9.224
HDAC9	1.38716	4.36584	13.4743	5.97089513791839e-10	5.38729542425296e-08	13.0808	9.22396
OSBPL3.2	1.28044	4.76309	13.4706	5.99429659704521e-10	5.39841254715779e-08	13.0768	9.22226
CARD16.	2.39542	3.61346	13.4492	6.13190483053443e-10	5.51215253050366e-08	13.0534	9.2124
FAM108C1.1	0.827374	3.83328	13.4467	6.14860724400713e-10	5.51698788476087e-08	13.0506	9.21122
NEFL	-2.54298	0.166922	-13.4294	6.26252390252343e-10	5.60193064828134e-08	13.0317	9.20325
CYFIP2	-0.902503	0.698898	-13.4289	6.26627027485187e-10	5.60193064828134e-08	13.0311	9.20299
FNDC3B.3	-0.695231	6.36844	-13.4174	6.34324093997608e-10	5.66035503804972e-08	13.0185	9.19769
CENPW	1.18454	5.05702	13.4102	6.39236606123854e-10	5.69227892687147e-08	13.0106	9.19434
SLC44A2.1	-1.13778	4.72039	-13.4087	6.40238260318863e-10	5.69227892687147e-08	13.009	9.19366
LTBP1	-0.91939	6.28439	-13.4056	6.42372354613837e-10	5.70084988369679e-08	13.0055	9.19221
NDUFV3.1	-0.753612	5.08712	-13.3868	6.55382222669293e-10	5.80573320961696e-08	12.9849	9.18351
NCALD	1.13943	3.43806	13.3818	6.58899839157509e-10	5.82630090080438e-08	12.9794	9.18118
HSD11B1.2	-1.69073	2.06251	-13.3799	6.60247186283337e-10	5.82763829893057e-08	12.9773	9.18029
SLITRK4.1	-2.6371	1.16151	-13.3761	6.62903597771495e-10	5.84050435635131e-08	12.9731	9.17855
AVL9	1.23201	3.23794	13.3548	6.78191527544318e-10	5.96441292509283e-08	12.9497	9.16865
SPOCK1	-1.10372	7.93057	-13.3482	6.82942193925562e-10	5.99537109413355e-08	12.9425	9.16562
OAF.1	1.17144	4.8025	13.3394	6.89454906054318e-10	6.04165862100332e-08	12.9327	9.16149
DBF4.5	1.76765	3.27126	13.3366	6.9151418138036e-10	6.04882476574756e-08	12.9296	9.1602
PSPH.1	3.21677	3.72084	13.306	7.14536291077315e-10	6.23900307775429e-08	12.8959	9.14598
STC2.2	-1.22785	6.6628	-13.2944	7.2349565954883e-10	6.3059312208476e-08	12.883	9.14056
GTPBP5.3	-1.00273	2.11629	-13.2774	7.36834788087862e-10	6.41072581164586e-08	12.8642	9.13263
SLC46A1.1	-1.32908	0.800392	-13.2736	7.39868034273904e-10	6.42564177645155e-08	12.86	9.13085
ECHDC2.2	-2.36656	1.11748	-13.261	7.49989348407014e-10	6.50195392047803e-08	12.846	9.12494
UPP1.1	1.67682	5.79548	13.2522	7.5709369046477e-10	6.55188610778411e-08	12.8363	9.12085
NME3	-1.00054	4.07264	-13.242	7.65518625868748e-10	6.6130493775846e-08	12.8249	9.11604
GRIA3.2	2.11484	1.20435	13.2342	7.71908794205828e-10	6.65644960553917e-08	12.8163	9.11243
C7orf58.1	1.32484	4.94012	13.2293	7.76030829174482e-10	6.68017209523659e-08	12.8108	9.11012
FOXC1	-2.22785	0.66887	-13.2112	7.91321302223216e-10	6.79088481251231e-08	12.7907	9.10165
CD97	1.24437	4.94959	13.2108	7.91679851711135e-10	6.79088481251231e-08	12.7902	9.10145
CDKN2B.1	-1.58387	2.62037	-13.2083	7.93814494346342e-10	6.79722843471749e-08	12.7874	9.10028
GRIA3	1.73051	1.14847	13.1903	8.0940671622162e-10	6.91858140837715e-08	12.7674	9.09183
VKORC1L1.3	1.34292	2.5847	13.1883	8.11203399043512e-10	6.92179544802066e-08	12.7651	9.09087
PPM1H	-1.22394	2.5091	-13.1803	8.18228195255288e-10	6.96953044217275e-08	12.7562	9.08713
LRRC17	-2.64641	3.01449	-13.1766	8.21529936622892e-10	6.98544181014669e-08	12.7521	9.08538
HPCAL1	-1.23906	3.66124	-13.1648	8.32104186442157e-10	7.06302790450083e-08	12.7389	9.07982
FGL2.1	-4.16028	4.24199	-13.1534	8.42363218359601e-10	7.13743121627637e-08	12.7263	9.0745
CA13	1.60604	0.818069	13.1519	8.43799593730797e-10	7.13743121627637e-08	12.7245	9.07376
C9orf5.3	-0.681655	5.32591	-13.15	8.45497251598804e-10	7.1393963764986e-08	12.7224	9.07289
CDC37L1	-0.813622	3.77519	-13.1409	8.53857474265265e-10	7.19751623895367e-08	12.7123	9.06861
TIPRL	-0.98484	4.33473	-13.1368	8.57663692796857e-10	7.20293643233284e-08	12.7077	9.06668
COG5	0.792456	4.33555	13.1359	8.58556447539835e-10	7.20293643233284e-08	12.7066	9.06623
TCTEX1D1	1.43351	1.05089	13.1355	8.58935607566475e-10	7.20293643233284e-08	12.7062	9.06604
NSMCE4A.1	0.81189	5.59099	13.1314	8.62727532444762e-10	7.20996204223059e-08	12.7016	9.06413
FHL1.3	-2.05303	4.4784	-13.1314	8.62733030380615e-10	7.20996204223059e-08	12.7016	9.06412
ABCA8.1	-2.70346	1.00976	-13.1279	8.66053408302644e-10	7.22531749303449e-08	12.6977	9.06246
CENPA.1	1.38472	3.86817	13.1231	8.70523769966557e-10	7.25019814022403e-08	12.6924	9.06022
RASD1	-1.1853	1.94688	-13.0958	8.96813515504534e-10	7.45640752600886e-08	12.6617	9.0473
SHISA3.1	-3.26144	0.400808	-13.0856	9.0680070170167e-10	7.52660030465226e-08	12.6503	9.04249
NDUFV3	-1.14293	2.67632	-13.0732	9.19066019153363e-10	7.61543105190309e-08	12.6364	9.03665
XG.2	3.01636	3.65558	13.0633	9.29048394223431e-10	7.68507569836231e-08	12.6253	9.03196
ANKRD26	1.10863	1.46154	13.0569	9.35554650913959e-10	7.72577859353049e-08	12.6181	9.02893
NCOA1.5	-1.63578	0.572259	-13.0469	9.4586021037999e-10	7.79766517261149e-08	12.6068	9.02417
AUTS2	2.21108	2.77827	13.042	9.50931542730765e-10	7.82623084880546e-08	12.6013	9.02185
FRMPD4	-1.52941	0.851609	-13.0284	9.65120171871586e-10	7.92960961449029e-08	12.586	9.01542
FILIP1L.2	0.781615	3.33235	12.9965	9.99440120462007e-10	8.19776457056396e-08	12.55	9.00024
ZNF215.3	1.21689	0.405029	12.9929	1.00331141544453e-09	8.21568719046868e-08	12.546	8.99856
DUS4L.1	0.876224	1.53438	12.9729	1.02560239210981e-09	8.38412747455946e-08	12.5233	8.98902
TXNIP.2	-2.01183	3.35688	-12.9669	1.03231064021675e-09	8.42483065538366e-08	12.5166	8.98619
FAM3C.1	0.696721	7.75132	12.9614	1.03854728597461e-09	8.4615553289724e-08	12.5104	8.98357
PPP2R1B.1	0.998459	2.72703	12.9509	1.05068924299905e-09	8.54619053378963e-08	12.4984	8.97853
DUS4L	0.768682	1.5565	12.9383	1.06525432110956e-09	8.65022017218331e-08	12.4842	8.97255
BNIP3L.5	-0.847146	7.20603	-12.9275	1.07799793295852e-09	8.73913731940182e-08	12.4719	8.96738
PLCB4.2	1.60945	4.54396	12.9094	1.09970151352297e-09	8.90027527273522e-08	12.4514	8.95873
ZFP36L1	0.937382	2.58318	12.9053	1.104626394487e-09	8.9253079920722e-08	12.4468	8.95678
KCTD15	-1.35066	0.556142	-12.899	1.11233250744733e-09	8.97269278606765e-08	12.4396	8.95377
TMEM66.1	-0.898181	5.12511	-12.8972	1.11457263206654e-09	8.97590211232168e-08	12.4375	8.95289
SYT1.2	-1.78967	2.80257	-12.8791	1.13696690704974e-09	9.14113888535929e-08	12.417	8.94425
LTBP1.3	-0.758343	7.30922	-12.8654	1.15430813347891e-09	9.25052216644419e-08	12.4014	8.93768
SYT1	-1.76111	3.23938	-12.8654	1.15436917146219e-09	9.25052216644419e-08	12.4013	8.93766
FBN1.3	-0.742971	8.56592	-12.8251	1.20689420829113e-09	9.65555001910683e-08	12.3554	8.91833
FHL1.1	-1.99258	6.36859	-12.8192	1.21480235009643e-09	9.7028852625243e-08	12.3487	8.91549
ITM2B.1	-0.891798	8.31319	-12.7899	1.254982473728e-09	1.00074068878847e-07	12.3151	8.90136
FHL1.5	-2.21675	4.72869	-12.7771	1.27285788512418e-09	1.01274407659153e-07	12.3005	8.89522
FHL1	-1.80189	6.31561	-12.7762	1.27419260077708e-09	1.01274407659153e-07	12.2994	8.89476
GSTO2	2.0836	1.68854	12.7728	1.27894436659727e-09	1.01486526757903e-07	12.2956	8.89315
LRIG1.1	-2.00698	3.65623	-12.77	1.28293749717432e-09	1.01569750448923e-07	12.2924	8.89179
APBA1	1.32137	2.48828	12.7692	1.28416251952992e-09	1.01569750448923e-07	12.2914	8.89138
TXNIP.4	-2.25816	4.63252	-12.7583	1.29974372720305e-09	1.02635516818131e-07	12.2789	8.88614
DBF4.4	1.70894	3.90993	12.751	1.31035248677156e-09	1.03305815308226e-07	12.2705	8.88261
CIRBP.1	-0.705072	5.27721	-12.7352	1.33368701695401e-09	1.04975603941895e-07	12.2523	8.87495
LIMS1.	-1.42745	1.74744	-12.729	1.34288623029349e-09	1.05529198245741e-07	12.2452	8.87196
CBX3.2	0.620419	7.87922	12.7254	1.34824600228587e-09	1.05779777332322e-07	12.2411	8.87023
VPS13A.2	-0.914126	3.92617	-12.7204	1.35579879116598e-09	1.06201332320239e-07	12.2354	8.8678
ASS1.1	1.89741	4.95343	12.715	1.36393603995199e-09	1.06667241955924e-07	12.2292	8.86521
MRPS18C.2	0.973495	4.91632	12.7063	1.37725560119162e-09	1.07536293912273e-07	12.2191	8.86099
ZNF512B.2	-0.679211	2.98667	-12.7039	1.38099012844968e-09	1.07655361661321e-07	12.2163	8.85981
AKAP12.1	-1.01131	5.84314	-12.7011	1.38532524033483e-09	1.07820792906699e-07	12.2131	8.85845
SYNGR1.4	-2.58092	2.75935	-12.6979	1.39030477888624e-09	1.08001325609715e-07	12.2094	8.85689
NCOA7.2	-1.1546	5.3592	-12.6967	1.39207816762245e-09	1.08001325609715e-07	12.2081	8.85634
CRYL1	-0.672272	2.59428	-12.6885	1.40497387171792e-09	1.08782909107375e-07	12.1986	8.85233
IRX2	2.38589	1.05918	12.6874	1.40661780587099e-09	1.08782909107375e-07	12.1974	8.85182
STMN2.2	3.57955	3.11878	12.6843	1.41148557654666e-09	1.08986371252784e-07	12.1938	8.85032
FZD5.4	0.918484	1.517	12.6769	1.4232807470922e-09	1.09723235063016e-07	12.1852	8.84671
SATB1.2	-1.40526	3.29926	-12.675	1.42627267899435e-09	1.09780185570241e-07	12.183	8.8458
NUPL2.1	0.715059	3.54061	12.663	1.44549755848153e-09	1.11084435401163e-07	12.1692	8.83998
MANSC1.1	-1.45498	2.35681	-12.6597	1.45091319393875e-09	1.11325027771785e-07	12.1654	8.83836
HEATR2.2	0.83477	6.21076	12.6573	1.45478940259225e-09	1.11446932819339e-07	12.1626	8.8372
C4orf31	1.66075	2.85803	12.6481	1.46991352987793e-09	1.12403871407434e-07	12.1519	8.83271
C3orf21	-0.966086	3.26447	-12.6469	1.47189503628634e-09	1.12403871407434e-07	12.1505	8.83212
FAM114A2.1	0.749566	4.08213	12.6446	1.47560364197452e-09	1.12510736532524e-07	12.1479	8.83103
NDRG4	-1.42713	1.60594	-12.641	1.48163873789779e-09	1.12794379043525e-07	12.1437	8.82926
PHTF2	0.772762	4.43294	12.6387	1.48536296486364e-09	1.1290148888313e-07	12.1411	8.82817
FBXL20.2	-0.871864	3.12712	-12.6319	1.49679000804186e-09	1.13592839208435e-07	12.1332	8.82484
TXNIP	-2.22442	3.89087	-12.628	1.50338343467006e-09	1.13915781810256e-07	12.1287	8.82293
MAN1B1.2	-0.770857	4.52771	-12.6231	1.51163461063103e-09	1.14363138973859e-07	12.123	8.82055
PLIN2.1	0.776743	7.45394	12.6078	1.53783776495736e-09	1.16165165246903e-07	12.1053	8.81309
PEAR1	-1.01235	3.56113	-12.5965	1.55742932300368e-09	1.1731993622539e-07	12.0922	8.80759
NPC1	1.00474	4.44127	12.5961	1.55817036358809e-09	1.1731993622539e-07	12.0917	8.80739
CHST11.1	-0.996155	3.43996	-12.5949	1.56034889113855e-09	1.1731993622539e-07	12.0903	8.80678
PLCL1	-2.52634	0.461224	-12.589	1.57069907532762e-09	1.179161792729e-07	12.0835	8.80391
TOX	1.81631	1.22398	12.5875	1.57331232181862e-09	1.17930650682533e-07	12.0818	8.80319
SOBP.2	-1.3064	4.26935	-12.5837	1.57999735589262e-09	1.18022635061191e-07	12.0774	8.80134
CKAP2.1	1.03083	4.56832	12.5828	1.5815805694065e-09	1.18022635061191e-07	12.0763	8.80091
RABEP1.3	0.902599	3.27395	12.5822	1.58273070401113e-09	1.18022635061191e-07	12.0756	8.80059
RPL22L1	1.51256	0.176119	12.5814	1.58422895878698e-09	1.18022635061191e-07	12.0746	8.80018
ARSA	-1.2274	1.39629	-12.5797	1.58713886279289e-09	1.18058900264115e-07	12.0727	8.79939
GTPBP10	1.07441	1.19109	12.5711	1.60255869169057e-09	1.19024183805713e-07	12.0627	8.79519
PLIN2	1.03989	6.31386	12.5543	1.63328709348723e-09	1.21121786558425e-07	12.0431	8.78694
NCOA3.4	-1.08536	4.68657	-12.5463	1.64800979478906e-09	1.22027862039077e-07	12.0339	8.78304
BACE2	1.37518	0.956425	12.5318	1.67513776945776e-09	1.23690815489759e-07	12.017	8.77595
PSMD9.1	-0.804607	2.08456	-12.5308	1.67715596534012e-09	1.23690815489759e-07	12.0158	8.77543
ENG.1	-1.04512	3.49775	-12.5303	1.67808441851177e-09	1.23690815489759e-07	12.0152	8.77519
RHEB.2	0.694374	7.78971	12.5079	1.72095229628749e-09	1.26658969455769e-07	11.9891	8.76423
EPDR1	1.35591	3.77585	12.5019	1.73267729131639e-09	1.27329567100328e-07	11.9821	8.76128
TNPO3	0.884295	3.22115	12.4997	1.7371389122105e-09	1.27465183856506e-07	11.9795	8.76017
HAPLN3	-1.33008	2.78763	-12.4924	1.75151619173852e-09	1.28326875028397e-07	11.971	8.75659
KDM5C.2	-0.934693	3.72704	-12.4897	1.75690003070764e-09	1.28528052997204e-07	11.9678	8.75525
FHOD3.1	1.07414	1.38058	12.4839	1.76850472999381e-09	1.29183039662306e-07	11.961	8.75239
KCTD15.4	-2.34495	0.810672	-12.4816	1.77306574510641e-09	1.29322319211189e-07	11.9583	8.75128
ARHGAP29.1	1.14002	6.66596	12.4771	1.78210926541688e-09	1.29787634722932e-07	11.9531	8.74907
CDH10	1.44146	0.874669	12.4575	1.82210028490341e-09	1.32502044897111e-07	11.9302	8.73943
ARSK	-0.748269	3.61183	-12.453	1.83154294114166e-09	1.32847050029238e-07	11.9248	8.73718
WHSC1.5	0.827946	2.69317	12.4526	1.83229788636855e-09	1.32847050029238e-07	11.9244	8.737
ALDH1A3.1	-2.38017	0.472684	-12.4496	1.83847473819808e-09	1.32978019632026e-07	11.9209	8.73554
NOTCH2..2	0.902641	4.48088	12.4491	1.83956293321262e-09	1.32978019632026e-07	11.9203	8.73529
TSLP.2	-2.09009	2.49335	-12.4476	1.84271272026247e-09	1.3300836912093e-07	11.9185	8.73454
DOCK4	-1.12517	2.80409	-12.4358	1.86763547782105e-09	1.34607893121889e-07	11.9047	8.72871
ZNF215.2	0.898788	-0.651089	12.4239	1.89297894296003e-09	1.36232969067797e-07	11.8907	8.72285
OBSL1.2	-0.954504	3.39924	-12.417	1.90798031133175e-09	1.37110054172132e-07	11.8826	8.71943
B4GALT6.3	1.24755	0.390112	12.3877	1.97255119782524e-09	1.41541442504332e-07	11.8482	8.70497
GNAQ.5	-0.671323	5.74313	-12.3838	1.98147491675677e-09	1.41972677785623e-07	11.8435	8.70301
CENPA.2	0.959096	2.33479	12.3792	1.99176496616917e-09	1.42500400413648e-07	11.8382	8.70076
TXNIP.3	-2.193	4.52904	-12.3765	1.99802263778113e-09	1.42738502870927e-07	11.8349	8.6994
TMEM155	2.28981	2.98481	12.3717	2.00884067764053e-09	1.43301223273795e-07	11.8294	8.69705
NCOA3.5	-0.90627	3.57828	-12.3669	2.01992451308218e-09	1.43881231178933e-07	11.8237	8.69466
CBX3.1	0.627565	7.41849	12.36	2.03594938455935e-09	1.44810986736497e-07	11.8155	8.69123
ACVR1B.2	-0.968261	2.67192	-12.3562	2.04482625925202e-09	1.45230357147634e-07	11.811	8.68934
CNKSR3	0.767968	4.29756	12.3477	2.06484995111691e-09	1.46262836691372e-07	11.801	8.68511
RHEB	0.669226	3.64793	12.3474	2.06536742423677e-09	1.46262836691372e-07	11.8007	8.685
THBS2	-4.09336	5.43525	-12.3439	2.07372154553707e-09	1.46641307897906e-07	11.7965	8.68325
PPP1R3C.1	-2.62376	3.79191	-12.3279	2.11205999300561e-09	1.49135923158289e-07	11.7776	8.67529
MAPK10	-3.11078	1.07909	-12.3232	2.123360560549e-09	1.49716893243225e-07	11.7721	8.67298
C14orf37.1	-1.44391	2.17164	-12.32	2.1312940997804e-09	1.49938713724162e-07	11.7682	8.67136
PCDHB2.1	2.21557	1.66763	12.3194	2.13266139753795e-09	1.49938713724162e-07	11.7676	8.67108
SOCS2.1	2.03737	2.04731	12.2992	2.18254257265441e-09	1.53224552197217e-07	11.7437	8.66104
ABCC1.1	-0.743596	4.47556	-12.2934	2.19712709264754e-09	1.54026512529459e-07	11.7368	8.65814
DBF4	1.93573	3.58784	12.2886	2.20934953159253e-09	1.54578721010942e-07	11.7311	8.65574
EHD1.1	0.860187	5.67305	12.2878	2.21134946317118e-09	1.54578721010942e-07	11.7301	8.65534
LHFPL2.1	-1.13463	6.41099	-12.2709	2.25458767211748e-09	1.57375387623077e-07	11.7101	8.64693
MEGF6.1	-1.36599	2.48337	-12.2666	2.26589449914725e-09	1.57938357349717e-07	11.705	8.64476
BBX.4	-0.907214	4.96093	-12.2616	2.27885445852256e-09	1.58614781325909e-07	11.6991	8.64228
DIO2	-2.71688	0.77709	-12.2488	2.31264341624035e-09	1.60736965087107e-07	11.6839	8.63589
FAM3C.3	0.803563	6.45176	12.2454	2.32155733845387e-09	1.61126661886253e-07	11.6799	8.63422
TRIM4.3	1.26839	2.8971	12.2379	2.34192701340383e-09	1.62309200493686e-07	11.6708	8.63043
CENPA.3	1.33077	4.52092	12.2281	2.36842224622493e-09	1.6391231346672e-07	11.6592	8.62554
CENPA	1.49982	3.98528	12.2239	2.3797627574714e-09	1.64354975726818e-07	11.6543	8.62347
TSC22D2	0.993535	4.33336	12.2233	2.38156506020142e-09	1.64354975726818e-07	11.6535	8.62314
WDR66.1	-1.64803	3.3731	-12.2211	2.38749024894531e-09	1.64426117444745e-07	11.6509	8.62206
RAB12	-0.920635	4.85428	-12.2204	2.38934549384015e-09	1.64426117444745e-07	11.6501	8.62172
ACVR1B	-0.96741	4.70371	-12.2121	2.41248862298582e-09	1.65784584892969e-07	11.6402	8.61753
PCDHB2	2.54221	2.03695	12.1959	2.45790774202059e-09	1.68667860572855e-07	11.6209	8.60943
AKAP2..1	0.762717	7.51382	12.1917	2.46994952232749e-09	1.68807703360591e-07	11.6158	8.60731
FHL1.2	-2.0731	6.12859	-12.1914	2.47075575698318e-09	1.68807703360591e-07	11.6155	8.60717
GLG1.1	-0.796512	6.1128	-12.1908	2.47252920938032e-09	1.68807703360591e-07	11.6148	8.60686
PI4K2B.1	0.681308	4.80979	12.1903	2.47380444561927e-09	1.68807703360591e-07	11.6142	8.60663
DENND3	1.18469	2.86403	12.1863	2.48533424716823e-09	1.69357279986756e-07	11.6094	8.60462
LRRFIP2.1	0.998517	3.39003	12.1809	2.50098847127909e-09	1.70185978069357e-07	11.6029	8.60189
HABP4	0.820431	4.68235	12.1661	2.54421850221938e-09	1.72886211806321e-07	11.5852	8.59445
VOPP1.3	1.17422	7.44371	12.1615	2.55755848277373e-09	1.73550646793456e-07	11.5798	8.59217
SMAP2	-0.876041	3.93664	-12.1533	2.58199036914295e-09	1.74964860591631e-07	11.57	8.58805
TMEM120A	0.81216	4.88916	12.1389	2.6255730053045e-09	1.77671066617286e-07	11.5527	8.58078
HIP1.4	1.52569	3.26143	12.1348	2.63802209750036e-09	1.78265898244678e-07	11.5478	8.57872
TMEM66.2	-0.780879	6.3941	-12.1334	2.6422935967064e-09	1.78307241854196e-07	11.5461	8.57802
GDF6	-3.52295	1.62226	-12.1274	2.66070962613797e-09	1.79301652012025e-07	11.5389	8.575
FHL1.4	-2.02565	4.6076	-12.123	2.67439141622067e-09	1.79974721797104e-07	11.5336	8.57278
PLCB4.4	1.64736	3.75078	12.1149	2.69946679234033e-09	1.81184850685833e-07	11.524	8.56872
BHMT2	-2.36848	2.55811	-12.1148	2.69981120639372e-09	1.81184850685833e-07	11.5239	8.56867
GLIPR1	-1.69212	5.95465	-12.0995	2.7481954765473e-09	1.84178239351221e-07	11.5055	8.56095
ITGA4.3	1.74947	1.21563	12.0928	2.7698740517384e-09	1.85162126363919e-07	11.4974	8.55754
VOPP1.4	1.10627	3.20772	12.0926	2.77047719960792e-09	1.85162126363919e-07	11.4972	8.55745
IGF2BP3.1	1.19173	5.67584	12.0821	2.80440761306379e-09	1.87173079073553e-07	11.4846	8.55216
EBF2.2	-1.79157	1.14195	-12.0724	2.83612472336094e-09	1.88787281158835e-07	11.4729	8.54727
ECHDC3	1.23044	4.5128	12.0724	2.83634271598595e-09	1.88787281158835e-07	11.4729	8.54724
AKAP2.	1.00567	6.70508	12.0689	2.84798785209098e-09	1.89119596640688e-07	11.4686	8.54546
C9orf5.4	-0.724582	5.04932	-12.0685	2.84916183190859e-09	1.89119596640688e-07	11.4682	8.54528
BCHE.1	1.58136	-0.507761	12.0674	2.85298024569816e-09	1.89119596640688e-07	11.4668	8.5447
KCNE4.1	-2.86142	3.1263	-12.0518	2.9050168823678e-09	1.92307381172179e-07	11.4481	8.53685
CCPG1.5	-0.967803	4.53928	-12.0383	2.95133770437171e-09	1.95108650790229e-07	11.4318	8.52998
SSR1.5	0.798678	4.67128	12.0335	2.96765809761766e-09	1.95921731479848e-07	11.4261	8.52759
PHTF2.1	1.00029	2.27142	12.0281	2.98657129231819e-09	1.96903554133054e-07	11.4195	8.52483
CLIP2	0.930515	2.84841	12.0138	3.03683782579434e-09	1.99860969007491e-07	11.4022	8.51758
TIMM13	-0.999872	2.57831	-12.013	3.03963256915872e-09	1.99860969007491e-07	11.4013	8.51718
FAM117A	-1.89518	0.579182	-12.0111	3.04633744115024e-09	2.00031877099356e-07	11.399	8.51622
ZNF362.1	-1.10084	5.03897	-12.008	3.05766059619099e-09	2.00401127960425e-07	11.3952	8.51461
C21orf56	1.11868	1.47748	12.0073	3.06018716806691e-09	2.00401127960425e-07	11.3943	8.51425
LAMB3	-1.92842	1.18586	-12.0048	3.06891833069063e-09	2.00703139473703e-07	11.3914	8.51301
ARHGAP11A.2	1.37895	1.04601	11.9994	3.08861610378418e-09	2.01720581512832e-07	11.3848	8.51024
ATP5O.1	-0.569642	7.68528	-11.9973	3.09607082482169e-09	2.01936764025385e-07	11.3823	8.50919
ERCC6.	-1.05754	2.35593	-11.9928	3.11222583066534e-09	2.02719073424701e-07	11.3769	8.50693
TNPO3.2	0.718467	4.35697	11.9865	3.13561206579434e-09	2.03969681000843e-07	11.3691	8.50368
CYP4V2.1	-1.24308	3.58943	-11.9827	3.14925911474867e-09	2.0458427011838e-07	11.3647	8.50179
NAA38.1	0.622334	6.12937	11.9746	3.17956404248263e-09	2.06261614926377e-07	11.3547	8.49763
PIR	-2.87755	3.07413	-11.9735	3.18354612751192e-09	2.06261614926377e-07	11.3535	8.49709
SKI	0.654248	4.62804	11.9691	3.20000977142449e-09	2.07052956285981e-07	11.3481	8.49485
EPGN.2	1.76173	0.648289	11.9639	3.21946432858558e-09	2.08035465540248e-07	11.3419	8.49222
MLL5.4	0.69738	4.81614	11.9582	3.2413239861122e-09	2.09170579140872e-07	11.3349	8.48928
BCL2.3	1.16396	0.73416	11.953	3.26089700795087e-09	2.09486346371897e-07	11.3286	8.48666
MCC.3	-1.16971	1.48889	-11.9528	3.2617029996266e-09	2.09486346371897e-07	11.3284	8.48656
ABLIM1.3	-1.20001	2.48198	-11.9527	3.26213998616427e-09	2.09486346371897e-07	11.3282	8.4865
NXN	0.967576	5.45722	11.9514	3.26707198787582e-09	2.09486346371897e-07	11.3267	8.48584
DDX3Y.7	1.75761	1.75367	11.9513	3.26771526707939e-09	2.09486346371897e-07	11.3265	8.48576
BIRC5.5	1.57633	2.07214	11.9487	3.27756522082475e-09	2.09841698671516e-07	11.3234	8.48445
MAD1L1.2	0.858543	3.6037	11.9475	3.28205061165533e-09	2.09853110106392e-07	11.3219	8.48385
CTSB.3	0.698438	8.64851	11.9434	3.29798173436546e-09	2.10595368364029e-07	11.3169	8.48175
C2orf89	1.43165	1.34549	11.9387	3.31604872692775e-09	2.11471892766196e-07	11.3113	8.47938
NEFL.2	-2.08961	-0.0367037	-11.9354	3.32930119801082e-09	2.11933062200686e-07	11.3072	8.47765
ORC5.2	0.832317	3.10135	11.9347	3.33197991966105e-09	2.11933062200686e-07	11.3063	8.4773
SGCD	1.37002	1.01492	11.9325	3.34045473707091e-09	2.12195092176752e-07	11.3037	8.47619
EFCAB2.2	-0.956421	0.792885	-11.9313	3.34532517669299e-09	2.12227777680776e-07	11.3022	8.47556
MAD1L1.1	0.803228	3.70485	11.9245	3.37210077591626e-09	2.13648236676453e-07	11.2939	8.4721
WNT5A	-1.63232	6.72412	-11.9209	3.38625983428423e-09	2.14266690449346e-07	11.2896	8.47028
RPS2P32.1	1.21835	2.7217	11.9138	3.41485848026758e-09	2.15796024481968e-07	11.2809	8.46663
OBSL1.1	-0.828209	2.92547	-11.8935	3.49747668992218e-09	2.20730646744026e-07	11.2562	8.45625
ZNF501	0.779005	0.934751	11.8884	3.51853620836537e-09	2.21772472372545e-07	11.25	8.45364
LOC642852	-1.01148	3.56274	-11.8858	3.52911302127789e-09	2.22151737238632e-07	11.2469	8.45233
PAPLN	-1.61229	0.956655	-11.8846	3.5341379153744e-09	2.22180990339189e-07	11.2454	8.45172
TXNRD2.1	-1.42096	2.1546	-11.8818	3.54581892535486e-09	2.22628079486005e-07	11.242	8.45028
TXNRD2.3	-1.12419	1.90911	-11.8781	3.56141737473128e-09	2.23319661945505e-07	11.2374	8.44838
RUNX1T1.4	1.04454	1.56894	11.8747	3.5758025116992e-09	2.23797453397944e-07	11.2333	8.44663
LIF.2	-3.05495	4.02249	-11.8741	3.57822372228147e-09	2.23797453397944e-07	11.2326	8.44633
TMSB15B	1.20008	2.68312	11.8605	3.63600663326287e-09	2.27119891263889e-07	11.216	8.43938
CCDC109B	0.591197	5.86472	11.8583	3.64558120876561e-09	2.27426386240049e-07	11.2133	8.43823
CHD3.3	-1.05499	3.86768	-11.8461	3.69863994881787e-09	2.30441349854609e-07	11.1983	8.43196
FBXO27.1	-1.58313	2.63923	-11.8366	3.74057776692532e-09	2.32756615530186e-07	11.1867	8.42706
C6orf115	1.14125	5.50035	11.8344	3.75029452904448e-09	2.3306358423993e-07	11.184	8.42593
GRK5	-1.0062	4.96166	-11.832	3.76065250357656e-09	2.33409568508608e-07	11.1811	8.42474
ROBO2.1	-3.27864	0.381377	-11.8299	3.77017855076723e-09	2.3370310349934e-07	11.1785	8.42364
EMP2.2	1.06582	5.31408	11.8233	3.79974178914731e-09	2.35236365248838e-07	11.1704	8.42025
TTLL7	0.847351	2.17553	11.8181	3.82319685916668e-09	2.3638806773137e-07	11.1641	8.41757
CTSB	0.720307	8.43188	11.8086	3.866423263879e-09	2.3875776205667e-07	11.1524	8.41269
ERCC6..1	-0.892696	2.84236	-11.8031	3.8918909072677e-09	2.39896329597532e-07	11.1457	8.40984
KIF20B	1.17088	3.11521	11.8025	3.89470868830605e-09	2.39896329597532e-07	11.1449	8.40953
PRDM8	1.32666	5.1576	11.7933	3.9374452442551e-09	2.41929205775761e-07	11.1336	8.40479
MLL5.1	0.722927	3.99447	11.7932	3.93764336809201e-09	2.41929205775761e-07	11.1336	8.40476
FAM122B	0.96733	3.55611	11.7914	3.94594174922991e-09	2.42127306699379e-07	11.1314	8.40385
DDX56	0.830668	5.23109	11.7897	3.95415493934983e-09	2.42127306699379e-07	11.1292	8.40295
EPB41L1.2	-1.38294	1.1595	-11.7893	3.955776366584e-09	2.42127306699379e-07	11.1288	8.40277
HAPLN3.1	-1.29413	2.78963	-11.7832	3.98480589476941e-09	2.43598134008727e-07	11.1212	8.39959
NSMCE4A.3	0.732565	5.94669	11.7771	4.013674314825e-09	2.45055438555017e-07	11.1138	8.39646
NFIB.4	-0.926419	4.18123	-11.7712	4.04207646699759e-09	2.46480662859895e-07	11.1065	8.3934
NUPL2.2	0.797941	1.94579	11.7663	4.06562280386376e-09	2.47606592812313e-07	11.1005	8.39087
CXCL6	-3.80163	1.02183	-11.7639	4.07712467687207e-09	2.47997089271611e-07	11.0976	8.38965
ZNF365	-1.68583	2.14207	-11.7487	4.15177321541296e-09	2.52222811223629e-07	11.0788	8.38177
IFI27.1	-3.62977	3.68041	-11.7382	4.20358358748662e-09	2.5505230329953e-07	11.0659	8.37638
LAMC1.3	-0.938464	5.17744	-11.7362	4.21401903595191e-09	2.55367457051802e-07	11.0634	8.3753
DEPDC1.1	1.44825	3.38953	11.7262	4.26446203015659e-09	2.58103253457502e-07	11.0511	8.37014
RAC1.4	0.831155	7.50974	11.7195	4.29831913810082e-09	2.59829658866685e-07	11.0429	8.3667
C12orf57	-0.689519	6.71811	-11.711	4.34251429886691e-09	2.62175937632458e-07	11.0323	8.36226
TSGA14	1.14033	2.22693	11.7019	4.38968173245878e-09	2.64695635357496e-07	11.0211	8.35757
EMP2.1	1.04563	4.41383	11.6957	4.42211806731957e-09	2.66321923950487e-07	11.0135	8.35437
BCAP29.3	1.24768	6.97773	11.6883	4.46161821303896e-09	2.68083458446393e-07	11.0043	8.35051
FBXO25.3	-0.935259	3.10068	-11.6882	4.46237192233538e-09	2.68083458446393e-07	11.0041	8.35043
OLFML2B.3	1.84307	1.84967	11.6812	4.49957697666359e-09	2.69985701301728e-07	10.9955	8.34683
RRP7A.1	1.19494	1.51039	11.6796	4.50840068266444e-09	2.7018240843884e-07	10.9935	8.34598
C9orf150	-1.10622	4.01355	-11.6781	4.51628471399445e-09	2.70322388003977e-07	10.9917	8.34522
SCML1	0.725058	4.11197	11.6769	4.52259339239476e-09	2.70367846950009e-07	10.9903	8.34461
C4orf34.1	-0.768337	6.2604	-11.6722	4.54844480076228e-09	2.71580058312181e-07	10.9844	8.34214
FKBP1B	-1.47649	2.66121	-11.6672	4.57586091190845e-09	2.72882613647495e-07	10.9781	8.33953
PSME2	0.896732	6.00824	11.6631	4.59815687507038e-09	2.73877016219045e-07	10.9731	8.33742
LOC728613	-0.955538	1.96092	-11.6608	4.61088104586556e-09	2.74299568152212e-07	10.9702	8.33622
FBXL13.1	-0.99096	-0.110739	-11.6595	4.61786411329062e-09	2.74379969911885e-07	10.9687	8.33556
FZD5.2	1.03079	2.22315	11.6502	4.66962781659766e-09	2.77117669281694e-07	10.9571	8.33072
TRAFD1.2	-0.761248	3.1264	-11.6477	4.68379654353208e-09	2.77620359116752e-07	10.954	8.3294
MFGE8.2	-1.18568	2.27919	-11.6346	4.75771968473665e-09	2.81659317715357e-07	10.9378	8.3226
CACNB4.1	-1.80668	0.0598363	-11.6276	4.79799721140811e-09	2.83699053560954e-07	10.9291	8.31894
ARSK.1	-0.682612	3.96771	-11.6209	4.83694557198623e-09	2.85364522325662e-07	10.9207	8.31543
SUV420H1.2	-0.922515	4.13861	-11.6207	4.83787807234918e-09	2.85364522325662e-07	10.9205	8.31535
EDIL3.2	-1.59848	2.70996	-11.6177	4.85552402093904e-09	2.86059058462143e-07	10.9167	8.31376
ELFN1	1.31947	3.9102	11.6156	4.86793793363055e-09	2.86444048312014e-07	10.9141	8.31265
NEK2	1.47503	2.14684	11.6122	4.88729733500516e-09	2.87236309717878e-07	10.91	8.31093
GAS6.1	0.882316	5.83762	11.6105	4.8975631631487e-09	2.87492858355338e-07	10.9078	8.31002
NDUFV3.2	-1.23501	2.9389	-11.6067	4.91980572778444e-09	2.88207097269452e-07	10.9031	8.30805
SYNGR1.2	-1.77252	2.8563	-11.6064	4.92156120291006e-09	2.88207097269452e-07	10.9028	8.3079
ARHGAP44.1	-1.5585	0.391704	-11.6029	4.94238381184361e-09	2.89079020504975e-07	10.8984	8.30606
LBR	1.15366	5.32527	11.6018	4.94895349282068e-09	2.89116201531426e-07	10.897	8.30549
PIGP	-0.769412	5.84866	-11.596	4.98377244393374e-09	2.90801629956095e-07	10.8898	8.30244
LDLRAP1	-0.812993	2.66448	-11.5947	4.99175513957484e-09	2.90919011854504e-07	10.8881	8.30175
GNA12.1	0.619838	5.85767	11.5921	5.00729859836878e-09	2.91476227371235e-07	10.8849	8.3004
DCAF5.3	-0.817799	4.13162	-11.5869	5.03833718074917e-09	2.92902550604814e-07	10.8785	8.29771
AKR1C2	-1.9943	7.74869	-11.5859	5.04485000777657e-09	2.92902550604814e-07	10.8772	8.29715
ZNF826P.1	-1.87828	0.116222	-11.585	5.04983667558894e-09	2.92902550604814e-07	10.8761	8.29672
VCAN.8	-0.794426	0.117073	-11.5757	5.10719352478072e-09	2.95877149719817e-07	10.8644	8.29182
C9orf5.1	-0.620162	3.88352	-11.5719	5.13012831209039e-09	2.96852864158751e-07	10.8598	8.28987
SH2D5	1.54432	3.34736	11.5699	5.14306215615182e-09	2.9699891214348e-07	10.8572	8.28878
BCAP29.4	1.44211	2.13068	11.5696	5.14484384567747e-09	2.9699891214348e-07	10.8568	8.28863
CTSB.2	0.964981	6.44497	11.5662	5.16597428164669e-09	2.97865797574426e-07	10.8526	8.28685
SYNPO2.4	-3.13584	1.78704	-11.5635	5.1824961907482e-09	2.98465223883728e-07	10.8493	8.28546
CAV1	0.647568	9.03954	11.561	5.1982816054106e-09	2.98467208843874e-07	10.8461	8.28414
CAV1.1	0.647568	9.03954	11.561	5.1982816054106e-09	2.98467208843874e-07	10.8461	8.28414
FAM131A	1.08376	2.3158	11.5606	5.20090842552541e-09	2.98467208843874e-07	10.8456	8.28392
RPL27A	-1.20771	3.01086	-11.5562	5.22870810845635e-09	2.99709548776718e-07	10.8401	8.28161
DPY19L1.2	0.753002	3.2188	11.5525	5.25201904243454e-09	3.00530363209375e-07	10.8355	8.27967
FAM149A	-2.6321	1.63627	-11.5519	5.25536450585747e-09	3.00530363209375e-07	10.8348	8.2794
MANSC1	-1.01281	0.428635	-11.5405	5.32834260582014e-09	3.04346434279917e-07	10.8206	8.27341
CCNG2	-0.930285	2.48445	-11.5363	5.35520871999601e-09	3.0552280943284e-07	10.8154	8.27122
EMX2	2.07504	2.04674	11.5275	5.41282826088731e-09	3.08448910557838e-07	10.8043	8.26658
FGF5.2	1.6236	4.60933	11.5255	5.4257521750114e-09	3.0874976593503e-07	10.8018	8.26554
CDC37L1.1	-0.732841	3.99782	-11.5247	5.43078177017201e-09	3.0874976593503e-07	10.8008	8.26514
TLE4.1	-0.82834	2.19532	-11.5181	5.47454514862668e-09	3.10875045141479e-07	10.7925	8.26165
RPA3	0.791566	4.51132	11.5165	5.48511881124456e-09	3.11112873948146e-07	10.7905	8.26081
FBXO27	-1.61401	2.71302	-11.5053	5.56010422244191e-09	3.14999299913738e-07	10.7765	8.25492
OFD1	-0.610696	3.89284	-11.4809	5.72688952019725e-09	3.24071441583102e-07	10.7459	8.24208
CLN5.1	-1.01292	3.97145	-11.4769	5.75447697833625e-09	3.25254788095706e-07	10.7409	8.23999
RAVER2	-1.13116	0.161688	-11.474	5.7748888184119e-09	3.26030281588256e-07	10.7372	8.23846
CTSF	-1.90416	2.79624	-11.4729	5.7826492159181e-09	3.260905498819e-07	10.7359	8.23787
IFI27	-2.3663	2.89432	-11.4693	5.80786571390574e-09	3.27078702566269e-07	10.7314	8.23598
TRIOBP.2	-0.81401	5.3555	-11.4685	5.81359871151409e-09	3.27078702566269e-07	10.7303	8.23555
NSMCE4A	0.671281	5.33934	11.4612	5.86536960425162e-09	3.29283085598628e-07	10.7212	8.2317
ZNF395	-1.63159	4.04236	-11.4611	5.86629691514323e-09	3.29283085598628e-07	10.721	8.23164
ITGA4	1.80158	2.67248	11.4587	5.88288554637482e-09	3.29688554169528e-07	10.7181	8.23041
FTSJ2	0.767511	4.44353	11.4582	5.88705394128913e-09	3.29688554169528e-07	10.7173	8.2301
KHDRBS3	1.06097	3.54593	11.4554	5.90656860187206e-09	3.30401648014249e-07	10.7139	8.22866
RCAN1.1	1.20665	2.70186	11.4531	5.92357781703754e-09	3.30973117433146e-07	10.7109	8.22742
DERA.1	0.825123	4.46389	11.4517	5.93341129968552e-09	3.31118076209411e-07	10.7092	8.2267
PARP16	-0.874352	1.71074	-11.4508	5.93976434889834e-09	3.31118076209411e-07	10.7081	8.22623
C1orf31	0.731079	5.12949	11.449	5.95311010542171e-09	3.3128885904577e-07	10.7058	8.22526
H2AFV.3	0.779129	5.61102	11.4485	5.95642708682103e-09	3.3128885904577e-07	10.7052	8.22501
PRG4.1	-4.05384	1.30259	-11.4373	6.03813462743114e-09	3.35450393748803e-07	10.6911	8.2191
KIAA0513	-0.982085	4.02539	-11.4361	6.04732976973879e-09	3.35578588885209e-07	10.6895	8.21844
SGCD.6	1.30805	0.674182	11.4349	6.05558242904312e-09	3.35654251544754e-07	10.6881	8.21784
TMEM233	-1.55102	0.894614	-11.4338	6.06399065351905e-09	3.35738355250858e-07	10.6867	8.21724
MXI1	-1.13886	5.67617	-11.4302	6.09048550567864e-09	3.36822513970119e-07	10.6822	8.21535
RIPK4.2	-1.40113	-0.038448	-11.4243	6.13456211576872e-09	3.38516708929076e-07	10.6747	8.21222
MICA.1	0.879816	3.81105	11.4234	6.14107805000317e-09	3.38516708929076e-07	10.6736	8.21176
LRRCC1	1.36283	0.734887	11.4233	6.14196401406557e-09	3.38516708929076e-07	10.6734	8.21169
RPS6KA5.3	-1.20599	0.867013	-11.4158	6.1982353026984e-09	3.41232113466747e-07	10.664	8.20773
NID2	-1.21388	6.44438	-11.4102	6.24081415706247e-09	3.43188428172007e-07	10.6569	8.20476
LIN7B	-1.01285	2.51161	-11.4073	6.26272877367391e-09	3.44005266415942e-07	10.6533	8.20324
AMOT	1.49586	1.0286	11.4059	6.27378548824586e-09	3.44224523151255e-07	10.6515	8.20247
CLDN12.	0.763752	3.56343	11.4014	6.3079292693515e-09	3.45708582521197e-07	10.6458	8.20011
NLGN4Y.2	1.3388	0.368503	11.3966	6.34532167069623e-09	3.47367148808609e-07	10.6397	8.19755
GGH	0.768171	5.65104	11.3863	6.42560109432773e-09	3.51367156585674e-07	10.6267	8.19209
FAM3C.2	0.812741	6.42542	11.3832	6.44977762540809e-09	3.52293795364499e-07	10.6228	8.19046
UPP1	2.18799	3.2482	11.3779	6.49138127187158e-09	3.54169180658597e-07	10.6161	8.18766
PCDHB3.1	1.94668	0.483297	11.3756	6.50963773121728e-09	3.5432164745729e-07	10.6132	8.18644
AIMP1.2	0.906071	4.19914	11.3753	6.51236357947013e-09	3.5432164745729e-07	10.6128	8.18626
KIFC3	0.827962	4.58092	11.3748	6.51599269573769e-09	3.5432164745729e-07	10.6122	8.18602
CRIPT.2	-0.65744	4.59997	-11.3735	6.52651411245043e-09	3.54498127744493e-07	10.6106	8.18532
CD97.1	0.998983	2.38858	11.3612	6.62512553654237e-09	3.59453637406924e-07	10.595	8.17881
NFIB	-0.650785	4.70025	-11.3594	6.64028353440846e-09	3.59693969805641e-07	10.5927	8.17781
CKAP2.4	0.79005	0.95768	11.3578	6.65326063048201e-09	3.59693969805641e-07	10.5906	8.17697
FAM72A..1	1.21805	2.04363	11.3577	6.65359823169477e-09	3.59693969805641e-07	10.5906	8.17694
NBN.1	0.865711	4.10084	11.3569	6.66050281065525e-09	3.59693969805641e-07	10.5895	8.17649
GLI2	-1.53417	3.8733	-11.3561	6.66646801720976e-09	3.59693969805641e-07	10.5886	8.1761
SHANK3.1	-1.03023	2.51891	-11.3496	6.72021657530441e-09	3.62192911484493e-07	10.5803	8.17262
SOAT1.1	0.693223	5.71726	11.3368	6.82592842965047e-09	3.66852858163473e-07	10.5641	8.16584
FBXO25.2	-0.999461	2.99317	-11.336	6.83312541265499e-09	3.66852858163473e-07	10.563	8.16538
C9orf125	0.875708	2.97312	11.3359	6.83353415734801e-09	3.66852858163473e-07	10.563	8.16535
BCHE	1.13914	-0.591132	11.3347	6.84376715413137e-09	3.66852858163473e-07	10.5614	8.1647
TSC22D2.1	0.930823	4.36388	11.3345	6.84542333336064e-09	3.66852858163473e-07	10.5612	8.1646
SATB1.1	-1.28998	3.61387	-11.3337	6.85185544371661e-09	3.66852858163473e-07	10.5602	8.16419
DIAPH2	0.769262	3.14885	11.3179	6.98637901476976e-09	3.73644740238872e-07	10.54	8.15575
ZNF681.1	0.703218	-0.169501	11.3168	6.99593352484652e-09	3.73745474997338e-07	10.5386	8.15515
LOC728554.	1.12744	4.4141	11.3129	7.02918873128777e-09	3.75110770389707e-07	10.5337	8.15309
C1orf107.1	0.729756	3.97868	11.3064	7.08556127531026e-09	3.7770537905434e-07	10.5254	8.14963
GUCY1B3	1.1699	0.275563	11.3005	7.13734551683142e-09	3.80049998110449e-07	10.5179	8.14646
MEF2A	-1.23562	4.90215	-11.2995	7.14553953201998e-09	3.80070935675849e-07	10.5167	8.14596
FHL1.8	-1.95831	4.09561	-11.2893	7.23551220652975e-09	3.84436887378999e-07	10.5038	8.14053
CYorf15B.2	2.11188	0.824986	11.288	7.24771857428706e-09	3.84665952479754e-07	10.502	8.1398
DLGAP5	1.08842	3.9858	11.2845	7.27831458691759e-09	3.85869470406745e-07	10.4976	8.13797
SLC25A40.1	1.29775	4.70191	11.2822	7.29942275447046e-09	3.86567908090554e-07	10.4946	8.13671
PTGER3.4	2.53918	0.353059	11.2808	7.31143146103345e-09	3.86783456725811e-07	10.4929	8.136
ATP6V1B2.1	0.656889	4.6104	11.2792	7.3257771352829e-09	3.8696359759781e-07	10.4909	8.13515
ERBB3	-0.990603	-0.111114	-11.2787	7.33072124672178e-09	3.8696359759781e-07	10.4902	8.13485
ZFC3H1.1	-0.667634	4.77857	-11.2772	7.34466087305647e-09	3.87249166031779e-07	10.4882	8.13403
TNPO3.1	0.890469	3.0622	11.2763	7.35202739172027e-09	3.87249166031779e-07	10.4872	8.13359
CAPZA2.1	0.560205	6.76569	11.2736	7.37663856325387e-09	3.88023447408721e-07	10.4837	8.13214
KIF18A	0.805439	3.16014	11.273	7.38265538664021e-09	3.88023447408721e-07	10.4829	8.13179
GPD2.3	0.753871	5.18577	11.2687	7.42169634786393e-09	3.89655053298089e-07	10.4774	8.1295
PRKD3.4	0.931522	1.26009	11.2666	7.44109817571836e-09	3.90253159652691e-07	10.4747	8.12836
HSBP1L1	1.39428	3.87572	11.263	7.47385696882773e-09	3.91549741113145e-07	10.4702	8.12646
STYXL1	0.627357	3.29017	11.2558	7.54034600100983e-09	3.94440016020761e-07	10.461	8.12261
DUS4L.2	0.827066	1.53718	11.2553	7.54521766206948e-09	3.94440016020761e-07	10.4603	8.12233
CTSC	-1.7973	4.16672	-11.2528	7.56814061320781e-09	3.9521430541984e-07	10.4572	8.12101
NTAN1	0.603385	5.70783	11.239	7.69788633274536e-09	4.01559333944347e-07	10.4396	8.11363
MIPEP	0.670111	4.4238	11.2378	7.70944898712473e-09	4.01560559442125e-07	10.438	8.11298
VCAN.4	-0.850733	7.92908	-11.236	7.72688920212462e-09	4.01560559442125e-07	10.4357	8.112
HEXIM1.1	-0.905069	3.10078	-11.2359	7.72719894788375e-09	4.01560559442125e-07	10.4357	8.11198
MICA.2	0.86288	3.82668	11.2355	7.73087731941861e-09	4.01560559442125e-07	10.4352	8.11177
GAA	-1.19772	3.42753	-11.2256	7.82621251077427e-09	4.06079580351378e-07	10.4225	8.10645
SLC46A3	-1.29916	1.83211	-11.217	7.90971494221626e-09	4.09975671717724e-07	10.4115	8.10184
SNX16.3	0.921855	1.70265	11.2089	7.9891895640638e-09	4.1365493511192e-07	10.4011	8.0975
PRKCH.2	-1.94629	1.83284	-11.2052	8.02644667886548e-09	4.1514281856442e-07	10.3963	8.09548
FHL1.7	-1.9876	4.44156	-11.2019	8.05854000121124e-09	4.16360748609771e-07	10.3922	8.09374
PBK	1.3544	4.32809	11.1949	8.12852802373705e-09	4.1953193047936e-07	10.3832	8.08999
GNA12	0.724315	2.05761	11.1935	8.14333061613039e-09	4.1967915663823e-07	10.3813	8.0892
MYEF2.4	1.59292	0.62009	11.193	8.14860806575603e-09	4.1967915663823e-07	10.3807	8.08892
NUDT15	0.648405	5.38123	11.1867	8.2124200088891e-09	4.22519036613617e-07	10.3726	8.08553
WBSCR22.1	0.568482	5.20586	11.1845	8.23467521562212e-09	4.23217136978419e-07	10.3698	8.08435
ROR1.1	-0.733027	3.72131	-11.1659	8.4262273625976e-09	4.32605531675954e-07	10.3459	8.07437
CDCA7.1	3.10562	3.82058	11.1625	8.46231534687504e-09	4.33668484459398e-07	10.3415	8.07251
C7orf68.1	0.697698	2.95344	11.1622	8.46473315382964e-09	4.33668484459398e-07	10.3412	8.07239
PGD	-1.01073	4.62311	-11.1556	8.5343881652662e-09	4.36777794315231e-07	10.3327	8.06883
ATP2B1.3	1.07059	5.67335	11.1403	8.69868762420249e-09	4.44719263826226e-07	10.313	8.06055
EIF2A	-1.54637	0.050344	-11.138	8.72348344319746e-09	4.45519455261495e-07	10.31	8.05931
CHM	-0.57164	5.87996	-11.11	9.03233560847854e-09	4.60809901064179e-07	10.274	8.0442
KLHL24	-0.796586	1.7344	-11.1082	9.05218893066531e-09	4.61002683976245e-07	10.2717	8.04325
NUP205	1.08332	6.01518	11.1072	9.06399680097076e-09	4.61002683976245e-07	10.2704	8.04268
CTHRC1.2	0.825477	7.01276	11.1071	9.06450004616482e-09	4.61002683976245e-07	10.2703	8.04266
KCNK2.2	0.76448	4.68119	11.1041	9.09841139861062e-09	4.62244838543386e-07	10.2664	8.04103
MAFK	1.0008	4.13177	11.0984	9.16398719623173e-09	4.64614918850976e-07	10.259	8.03792
SH3KBP1	-0.646766	4.95023	-11.0983	9.16413400549625e-09	4.64614918850976e-07	10.259	8.03791
CYGB.2	-0.994365	4.96558	-11.0972	9.17676928164174e-09	4.64771884553169e-07	10.2575	8.03731
CASC5.2	1.4503	4.27099	11.0933	9.22153915583997e-09	4.66554341381968e-07	10.2525	8.0352
ZNF92	0.902973	3.08739	11.091	9.2479883629359e-09	4.67407146285231e-07	10.2495	8.03395
COL22A1	-2.05905	1.36193	-11.0871	9.29350148388898e-09	4.69220703935791e-07	10.2444	8.03182
MLL5	0.620977	4.94452	11.0854	9.31379050201702e-09	4.69758282442312e-07	10.2422	8.03087
AKAP2..2	0.894966	5.82642	11.0686	9.51009553069575e-09	4.79163262095717e-07	10.2206	8.02182
MDH2	0.606586	6.91679	11.0669	9.53099149748291e-09	4.79720007996242e-07	10.2183	8.02086
PSG4	1.46878	4.7185	11.0628	9.58001953115295e-09	4.81193517110138e-07	10.213	8.01863
PSG4.1	1.46878	4.7185	11.0628	9.58001953115295e-09	4.81193517110138e-07	10.213	8.01863
C14orf4	-0.828055	4.91078	-11.0492	9.74336033690027e-09	4.88893926194083e-07	10.1955	8.01129
C9orf5.2	-0.615284	4.41576	-11.0445	9.80085072447237e-09	4.91272684154056e-07	10.1894	8.00874
PARP15	0.732131	-0.36581	11.0425	9.82630592271137e-09	4.92042422575892e-07	10.1867	8.00761
CEP55.1	1.77567	6.03332	11.0358	9.90792819058501e-09	4.95620202568463e-07	10.1781	8.00402
RNF130	-1.38641	3.46433	-11.0349	9.91917809923144e-09	4.95674046513594e-07	10.1769	8.00352
VCAN.5	-0.759159	6.78072	-11.0314	9.96329394903695e-09	4.97368450599363e-07	10.1723	8.0016
ABCC9.2	1.39307	0.341851	11.0205	1.00999592916422e-08	5.03674735524454e-07	10.1582	7.99568
RNF41.2	-0.643697	1.82611	-11.019	1.01191378360597e-08	5.04115167329754e-07	10.1563	7.99486
ANKS1B.2	-0.874744	0.487475	-11.0116	1.02128190862375e-08	5.0826248367688e-07	10.1467	7.99085
PLCB4.3	1.54331	3.91992	11.0083	1.02551005772357e-08	5.09845928902119e-07	10.1424	7.98906
TRAM2.2	-0.610322	7.48323	-11.0006	1.03553665602476e-08	5.1430598322975e-07	10.1323	7.98483
POR.2	0.910835	3.46661	10.9968	1.0405157602293e-08	5.16252636149613e-07	10.1274	7.98275
PTGER3.6	1.80443	2.03605	10.9956	1.04200642865239e-08	5.16466299255358e-07	10.1259	7.98213
PIGP.1	-0.684509	5.60053	-10.9918	1.04700731837299e-08	5.18417587050496e-07	10.1209	7.98005
MAPKAPK3	0.791407	3.03773	10.9834	1.05817970756108e-08	5.23417580830365e-07	10.1099	7.97544
NOTCH2.	0.789806	4.61857	10.9749	1.06941464856981e-08	5.28438341862256e-07	10.099	7.97085
JAG1.2	-1.72652	4.23224	-10.9741	1.07057589610674e-08	5.28476178420596e-07	10.0979	7.97038
CRLF1	-4.07623	6.5113	-10.9637	1.08459473032124e-08	5.3485449848898e-07	10.0844	7.96473
SQSTM1.3	0.879642	5.88579	10.9573	1.09338596343562e-08	5.37872935688559e-07	10.076	7.96123
THSD7B	-1.11212	-0.300377	-10.9573	1.09340542057161e-08	5.37872935688559e-07	10.076	7.96122
GALC.1	-1.04722	2.88845	-10.9569	1.09402750147236e-08	5.37872935688559e-07	10.0754	7.96097
REEP3.1	-0.776775	2.48095	-10.9467	1.10814649235684e-08	5.44265256054535e-07	10.0621	7.9554
RRAGD	-1.76529	0.267709	-10.9451	1.11027191972386e-08	5.44760004761189e-07	10.0601	7.95457
MYEF2.1	1.16113	1.36979	10.9429	1.11341410488511e-08	5.45752132980002e-07	10.0572	7.95334
PHOSPHO2	-0.934488	1.91406	-10.9334	1.12685606601492e-08	5.51785741189736e-07	10.0448	7.94813
NCS1.2	0.890746	3.76976	10.9287	1.13355870287649e-08	5.54032121074087e-07	10.0386	7.94556
IL33.2	-3.49997	1.09696	-10.9286	1.13371787839347e-08	5.54032121074087e-07	10.0385	7.9455
DNAJC2	0.696746	5.23835	10.9276	1.13514768187353e-08	5.5417500356956e-07	10.0372	7.94495
SND1	0.592164	5.41702	10.9253	1.13839745093651e-08	5.55205211256541e-07	10.0342	7.94371
C9orf21	0.64434	5.57372	10.9173	1.14998272069173e-08	5.60294581175423e-07	10.0237	7.93931
KIAA0649	-1.23232	1.03962	-10.9077	1.1638980273232e-08	5.66507888983427e-07	10.0112	7.93409
ARPC1A	0.796353	6.974	10.897	1.17974235818509e-08	5.73646778198544e-07	9.99722	7.92821
C12orf48.1	0.798206	2.81046	10.8946	1.18341300786864e-08	5.74607523416966e-07	9.994	7.92686
STYXL1.1	0.648432	4.29982	10.8931	1.18560062729018e-08	5.74607523416966e-07	9.99208	7.92606
SORBS2.1	-1.62557	0.491585	-10.893	1.18574190161158e-08	5.74607523416966e-07	9.99196	7.92601
NRBF2.3	-0.521209	4.95726	-10.8925	1.18652911041468e-08	5.74607523416966e-07	9.99127	7.92572
CD302.1	-1.65482	3.54715	-10.8918	1.18761655099342e-08	5.74607523416966e-07	9.99032	7.92532
ATP6V1B2.2	0.624272	4.49743	10.8902	1.19004704488424e-08	5.74607523416966e-07	9.9882	7.92444
TRIM4.5	1.37745	2.21761	10.8901	1.19016179784714e-08	5.74607523416966e-07	9.9881	7.92439
SSR1.1	0.699211	4.08161	10.8894	1.19115306976548e-08	5.74607523416966e-07	9.98724	7.92403
NRP1.3	-0.623836	7.33963	-10.8877	1.19369238936466e-08	5.75262913893423e-07	9.98503	7.92311
FEM1C.1	0.552409	4.22351	10.8869	1.19499959471695e-08	5.75323816737144e-07	9.9839	7.92263
ARRDC2	-0.787138	3.42459	-10.8857	1.19682954003725e-08	5.75636020233907e-07	9.98231	7.92197
CBR4	-0.605734	3.71544	-10.8833	1.20041104111285e-08	5.7648820695436e-07	9.97922	7.92067
BEX1	-3.01679	2.84658	-10.8829	1.2009677970089e-08	5.7648820695436e-07	9.97873	7.92047
SLC2A11.3	-1.1507	1.26439	-10.882	1.20235846778269e-08	5.76587689638858e-07	9.97753	7.91997
SLC17A9	1.41507	2.32045	10.8793	1.20651034484847e-08	5.78009803556611e-07	9.97396	7.91847
ZNF214	1.35986	0.238531	10.8642	1.22973645606502e-08	5.88558149434185e-07	9.9542	7.91019
SNX8	1.02842	3.18404	10.862	1.23328205835666e-08	5.89675843447037e-07	9.95121	7.90894
IER5	0.707067	4.83646	10.8547	1.2447535092364e-08	5.94577259578589e-07	9.94162	7.90492
INPP5F.1	0.730609	4.66743	10.8532	1.2471045403405e-08	5.95042378164388e-07	9.93966	7.9041
ST6GALNAC4.4	-0.921061	4.83186	-10.8525	1.24816984213293e-08	5.95042378164388e-07	9.93877	7.90373
C14orf4.1	-0.892293	6.50014	-10.8507	1.25105891699069e-08	5.95836681853573e-07	9.93638	7.90272
GAS6	0.87114	5.44294	10.8498	1.25241084111785e-08	5.95898056649841e-07	9.93526	7.90225
PARP1.3	0.948409	3.38365	10.844	1.26173127274757e-08	5.99664739512871e-07	9.92757	7.89903
CTBP2.1	0.582704	4.149	10.8433	1.26278893054515e-08	5.99664739512871e-07	9.9267	7.89867
TXNIP.1	-2.26187	2.53467	-10.8394	1.26909496244433e-08	6.0185368408506e-07	9.92154	7.89651
ATP5O.2	-0.588759	7.59177	-10.8389	1.26986902680399e-08	6.0185368408506e-07	9.92091	7.89624
ALDH1A3	-2.42179	0.0375533	-10.8351	1.27605358629561e-08	6.04197112065063e-07	9.91587	7.89413
POSTN.2	-1.00794	8.64939	-10.8261	1.29064243788956e-08	6.10511464649078e-07	9.90409	7.88919
FABP4	-2.50616	0.661999	-10.8232	1.29538701748089e-08	6.12161457475305e-07	9.90028	7.8876
HPS1	0.70806	5.17642	10.8183	1.30354404670925e-08	6.15419312439614e-07	9.89378	7.88487
MLL5.2	0.539554	5.49018	10.8032	1.32877253912021e-08	6.26722707173426e-07	9.87391	7.87655
FGF18	-1.36501	0.928451	-10.7946	1.34342118555182e-08	6.3301902323458e-07	9.86254	7.87179
SYT14	1.09091	4.14115	10.7926	1.34677543150409e-08	6.33986401678667e-07	9.85995	7.8707
C5orf15.1	-0.5821	2.66221	-10.7894	1.35241041203431e-08	6.36024518292816e-07	9.85563	7.86889
CAPZA2.4	0.584156	6.41349	10.7838	1.36210599730038e-08	6.39966522666048e-07	9.84822	7.86579
NTN4.1	-1.38998	3.15903	-10.782	1.36525297053895e-08	6.40475082380334e-07	9.84583	7.86479
NEO1.2	-1.87556	2.22585	-10.7816	1.36581751691878e-08	6.40475082380334e-07	9.8454	7.86461
C4orf34	-0.719158	5.84872	-10.7771	1.3738054262968e-08	6.43601422884928e-07	9.83935	7.86207
FAM3C	0.68473	7.50288	10.7627	1.39914684654279e-08	6.54761600509666e-07	9.8204	7.85414
CEP55	1.81461	5.08535	10.7621	1.40031523281284e-08	6.54761600509666e-07	9.81954	7.85377
GRK5.2	-1.08556	2.37766	-10.7586	1.40646968222544e-08	6.57008780991256e-07	9.81499	7.85187
DNAJA4	-1.36512	0.255498	-10.7527	1.41716668406604e-08	6.59480526528681e-07	9.80714	7.84858
MLL5.6	0.770717	5.16006	10.7524	1.41765014662786e-08	6.59480526528681e-07	9.80678	7.84843
RUNX1T1	1.73102	1.48951	10.7523	1.41783405041515e-08	6.59480526528681e-07	9.80665	7.84837
HS3ST2.1	2.33363	1.27883	10.7519	1.41851766526895e-08	6.59480526528681e-07	9.80615	7.84817
MLL5.3	0.696905	3.94242	10.7519	1.41852877920048e-08	6.59480526528681e-07	9.80614	7.84816
PNMA2	-1.94979	0.207136	-10.7499	1.42226262304011e-08	6.6058607740477e-07	9.80341	7.84702
IFRD1	0.798387	5.58841	10.7406	1.43921748328103e-08	6.67738092132903e-07	9.79113	7.84187
RCN2.1	-0.647926	5.91244	-10.7398	1.44062751160447e-08	6.67738092132903e-07	9.79011	7.84145
DLD.5	0.484896	6.57548	10.7392	1.44177265490705e-08	6.67738092132903e-07	9.78929	7.8411
RNF44.1	-0.694383	2.71047	-10.7254	1.46752324373487e-08	6.79018684532293e-07	9.77093	7.83342
SNX13.2	0.568551	3.04232	10.7165	1.48435395710399e-08	6.86138879671787e-07	9.75911	7.82846
AGTPBP1	-0.885587	2.27185	-10.7157	1.48572825018213e-08	6.86138879671787e-07	9.75815	7.82806
TMEM59	-0.727631	6.40387	-10.7123	1.49238882408272e-08	6.87753926556533e-07	9.75351	7.82612
CAV2	0.956083	7.71891	10.7122	1.49254514445408e-08	6.87753926556533e-07	9.75341	7.82607
GJC1	1.07155	4.43288	10.7117	1.49346015002835e-08	6.87753926556533e-07	9.75277	7.82581
FKBP1A.2	1.48722	4.43475	10.7071	1.5021938777484e-08	6.91122663943884e-07	9.74672	7.82327
PDIA5	-1.70731	5.89755	-10.6982	1.5194859432101e-08	6.97309844383479e-07	9.73486	7.8183
TMEM209.1	1.15722	2.09401	10.6978	1.52034408696101e-08	6.97309844383479e-07	9.73427	7.81806
SHROOM3.2	1.38435	2.50573	10.6971	1.52160678776269e-08	6.97309844383479e-07	9.73341	7.8177
CFLAR.4	-0.667747	3.54913	-10.6971	1.52174234796191e-08	6.97309844383479e-07	9.73332	7.81766
ZDHHC2	0.997964	3.65297	10.6963	1.52330895530833e-08	6.97309844383479e-07	9.73225	7.81721
CMTM8	-1.02844	0.535274	-10.6957	1.52436474122854e-08	6.97309844383479e-07	9.73153	7.81691
SCRN1.2	0.5256	7.56824	10.695	1.52566046983455e-08	6.97309844383479e-07	9.73065	7.81654
RHEB.3	0.648772	6.14608	10.6897	1.53612826672343e-08	7.01436189421731e-07	9.72356	7.81357
CD36	5.222	5.4207	10.6858	1.54387255472084e-08	7.03592798259383e-07	9.71835	7.81139
STYXL1.8	0.612589	4.4919	10.6858	1.54388068999748e-08	7.03592798259383e-07	9.71834	7.81139
EFS.2	-0.717439	1.79213	-10.6851	1.54518347797205e-08	7.03592798259383e-07	9.71747	7.81102
SGCD.4	1.55894	-0.171044	10.6815	1.55237660785667e-08	7.06208152082099e-07	9.71265	7.809
RHOU.1	0.794635	4.08104	10.6732	1.56896437382991e-08	7.13088453561016e-07	9.70163	7.80439
PYGB.4	-0.890669	4.99733	-10.6717	1.57206244169078e-08	7.13416221882095e-07	9.69959	7.80353
KIAA1524	1.22287	3.4919	10.6714	1.57261405997572e-08	7.13416221882095e-07	9.69922	7.80338
IGFBP1	-5.93169	2.17096	-10.6678	1.58001826594803e-08	7.16108371660653e-07	9.69435	7.80134
HOXB5.2	-0.726558	3.73312	-10.6649	1.58584686008224e-08	7.18082069859916e-07	9.69053	7.79974
LRRFIP2	0.745299	0.107649	10.6619	1.59195836711919e-08	7.20180088790914e-07	9.68655	7.79807
PAK1.1	0.908373	3.35409	10.6577	1.60061949256592e-08	7.23426557669727e-07	9.68092	7.79571
HSDL2.1	0.538986	4.2611	10.6528	1.61071634366817e-08	7.27315307657096e-07	9.6744	7.79298
NFE2L1.2	-0.732108	6.34527	-10.6492	1.61814291035128e-08	7.29992211834586e-07	9.66963	7.79098
KDM5B.1	-0.838374	3.20035	-10.648	1.62065146441264e-08	7.30048817750149e-07	9.66802	7.79031
DLD.6	0.53844	6.77341	10.6477	1.62126517960195e-08	7.30048817750149e-07	9.66763	7.79015
EPGN.5	2.11396	0.299091	10.6426	1.63201630022321e-08	7.34211432866808e-07	9.66078	7.78728
DPYSL4	1.06074	1.00563	10.6306	1.6574404185774e-08	7.44961365995645e-07	9.64475	7.78056
ABCC9.1	1.40672	4.04908	10.6287	1.66139552128795e-08	7.46050807264436e-07	9.64227	7.77953
MXI1.3	-1.06838	2.65981	-10.6227	1.67434987368193e-08	7.51135709007985e-07	9.63422	7.77615
PPIA.2	0.586277	6.10331	10.622	1.6758025444187e-08	7.51135709007985e-07	9.63332	7.77578
CLSTN1.3	-0.608408	5.51401	-10.6201	1.68000967124082e-08	7.52329330902532e-07	9.63072	7.77469
ST6GALNAC4.1	-0.951162	2.90667	-10.6172	1.68633528132866e-08	7.54377216601237e-07	9.62682	7.77306
TCF12.5	0.851159	5.20169	10.6166	1.68767941811779e-08	7.54377216601237e-07	9.626	7.77271
ZRSR2	-0.782579	2.175	-10.6081	1.70625621111434e-08	7.61981806763639e-07	9.61464	7.76796
CCDC28B	-0.794461	2.2076	-10.607	1.70865116733146e-08	7.62352584017613e-07	9.61319	7.76735
GRIK2.2	3.25985	1.73834	10.6057	1.71156771862555e-08	7.62955191096742e-07	9.61142	7.76661
ALDH2	-1.17298	4.07535	-10.6034	1.71668420463114e-08	7.64536451718817e-07	9.60833	7.76531
MRPS17.	0.668217	5.2505	10.5925	1.74099603426671e-08	7.74655787959295e-07	9.59374	7.7592
EMP2.3	0.866316	4.72591	10.5901	1.7462461060012e-08	7.75385301177707e-07	9.59062	7.75789
CAV1.2	0.529533	8.87247	10.59	1.74656597375829e-08	7.75385301177707e-07	9.59043	7.75782
CLN5.2	-1.01419	3.62874	-10.5896	1.74740991891368e-08	7.75385301177707e-07	9.58993	7.75761
HNF4G	1.51398	-0.173753	10.5847	1.75861218111602e-08	7.79646066317877e-07	9.5833	7.75483
SPRY1.1	-2.12919	1.38695	-10.5827	1.7630799121799e-08	7.80206898103808e-07	9.58067	7.75373
SPRY1.2	-2.12919	1.38695	-10.5827	1.7630799121799e-08	7.80206898103808e-07	9.58067	7.75373
DDX43.1	1.04521	0.80076	10.5807	1.76777230981637e-08	7.81573525216633e-07	9.57791	7.75257
THSD7A	-1.70435	0.74277	-10.5782	1.77330710031192e-08	7.83273752083422e-07	9.57467	7.75122
PTPRR.1	1.54331	1.12352	10.5776	1.77483318069886e-08	7.83273752083422e-07	9.57378	7.75084
AK5	1.4927	3.05956	10.5751	1.7804866019384e-08	7.85057630946992e-07	9.57048	7.74946
CCPG1.7	-0.736882	4.25125	-10.5719	1.78797891293347e-08	7.87173282077187e-07	9.56613	7.74764
NCOA3.3	-0.850211	3.34977	-10.5716	1.78851611850796e-08	7.87173282077187e-07	9.56582	7.74751
ZNF321.1	1.05537	1.18316	10.5701	1.79215969129805e-08	7.8806502237747e-07	9.5637	7.74662
HOXB3.2	-0.844939	3.71246	-10.5664	1.80066577757294e-08	7.90549204685113e-07	9.55879	7.74457
PRPH2.1	-1.17633	1.58664	-10.5657	1.80224555240692e-08	7.90549204685113e-07	9.55788	7.74419
NFATC4.4	-0.734377	2.88288	-10.5656	1.80267675055449e-08	7.90549204685113e-07	9.55764	7.74408
MYH10	-1.32592	4.35969	-10.5642	1.80577498992637e-08	7.91195764920799e-07	9.55586	7.74334
C1orf31.1	0.593518	4.44288	10.5615	1.81214882231213e-08	7.9327506667288e-07	9.5522	7.74181
PDP1.1	0.663416	4.70126	10.5576	1.82136225494654e-08	7.96592565399508e-07	9.54694	7.7396
MEF2A.3	-0.88807	2.21321	-10.5564	1.82413816789841e-08	7.97091119429116e-07	9.54536	7.73894
FGL2.2	-3.24466	4.92781	-10.5547	1.82813379833235e-08	7.98121280666206e-07	9.54309	7.73799
ING3	0.803364	3.1527	10.548	1.84419708921476e-08	8.0441334450064e-07	9.53402	7.73419
HPS3	0.702622	4.64652	10.5436	1.85476802007728e-08	8.08300603525985e-07	9.52809	7.73171
SLC47A1.3	-0.735451	-0.469594	-10.54	1.86328966726532e-08	8.10595283558952e-07	9.52334	7.72972
SPTBN1.3	-0.995833	2.96145	-10.54	1.8633609408194e-08	8.10595283558952e-07	9.5233	7.7297
OSBPL10	-1.96015	2.38405	-10.539	1.86579142099136e-08	8.10928542493676e-07	9.52195	7.72914
HEATR2	0.747723	4.64695	10.5327	1.88111209109322e-08	8.16858674708058e-07	9.51347	7.72559
SPOP.3	-0.621975	5.08429	-10.529	1.8900772637443e-08	8.19583875557351e-07	9.50853	7.72352
C9orf40	1.05357	2.49254	10.5288	1.89075217792057e-08	8.19583875557351e-07	9.50816	7.72337
POLR2J2..2	-0.634671	2.89731	-10.5263	1.89685835009774e-08	8.21499844741887e-07	9.50482	7.72197
LAMC1	-0.686593	7.94548	-10.525	1.89990179971681e-08	8.22087171277111e-07	9.50316	7.72127
IGF2R	-0.751365	5.27401	-10.5242	1.90206603115917e-08	8.22293355546913e-07	9.50198	7.72077
FHL1.9	-1.68113	2.41039	-10.5192	1.91426876084363e-08	8.2683512912964e-07	9.49534	7.718
PLCL1.1	-2.05431	0.223807	-10.5183	1.91667135892142e-08	8.27139609826126e-07	9.49404	7.71745
NUPL2	0.552537	3.95339	10.5157	1.92305712715818e-08	8.29160967693812e-07	9.49059	7.71601
MET.3	1.26949	1.3589	10.5137	1.92798998900956e-08	8.30552858041767e-07	9.48794	7.7149
FAM122B.1	0.768744	2.60384	10.5097	1.93813525933842e-08	8.3418574298133e-07	9.48249	7.71262
RAC1.5	0.760392	7.41961	10.5066	1.94604065451642e-08	8.36849009438208e-07	9.47827	7.71085
ATP6V1C1.1	0.652111	4.69193	10.5059	1.9478193201789e-08	8.36875246188327e-07	9.47732	7.71045
TRH	-1.53914	0.297048	-10.5037	1.95336080385417e-08	8.38516696787514e-07	9.47438	7.70922
TBX3.3	1.22142	3.18069	10.5016	1.958695661256e-08	8.40066637391856e-07	9.47155	7.70803
ITPR1.1	1.63941	0.927958	10.4968	1.97082174351362e-08	8.44523984058668e-07	9.46515	7.70535
ETV1.4	0.674952	5.93437	10.4932	1.98012057292924e-08	8.47763045292254e-07	9.46026	7.70331
C5orf15	-0.655106	6.31657	-10.4922	1.98271407134733e-08	8.48128138579321e-07	9.45891	7.70274
PRSS35	-1.08639	0.109124	-10.4914	1.98488285070284e-08	8.4831107238547e-07	9.45777	7.70227
FAM180A	1.18993	4.73547	10.4905	1.98708180336032e-08	8.48506569880118e-07	9.45662	7.70178
PYGB	-0.902136	5.07091	-10.487	1.99622409253528e-08	8.51664012578844e-07	9.45186	7.69979
XRRA1	-1.07718	3.07815	-10.4833	2.00590828107202e-08	8.55046922750576e-07	9.44684	7.69769
SCRN1	0.722966	6.24429	10.48	2.01448571758982e-08	8.5795256234625e-07	9.44242	7.69584
NEK2.3	0.905932	1.70547	10.4766	2.02336043830804e-08	8.60979626858027e-07	9.43786	7.69393
DEPDC1.2	1.61619	4.39697	10.4702	2.04033677934429e-08	8.67445798980911e-07	9.42919	7.6903
BCL2.2	1.13578	1.08931	10.4648	2.05471427461029e-08	8.7279676449488e-07	9.42191	7.68725
NAGA	0.638022	3.54278	10.461	2.06502367441506e-08	8.76411876871519e-07	9.41672	7.68507
PANX1.1	0.657988	4.59976	10.4591	2.07003237321409e-08	8.77772996411984e-07	9.4142	7.68402
ASL.2	0.621734	5.06041	10.4522	2.08890079465728e-08	8.85003691454714e-07	9.40479	7.68008
PTGER3.1	2.36295	2.49471	10.4513	2.09137058940174e-08	8.85280259399058e-07	9.40357	7.67957
BAZ1B	0.6401	4.72799	10.4497	2.09565347583275e-08	8.86323165360447e-07	9.40144	7.67868
CCDC112.1	0.694497	3.93014	10.4394	2.12401265112299e-08	8.97538112645398e-07	9.3875	7.67284
CAV1.3	0.700713	8.38323	10.433	2.14204258364234e-08	9.04372606241093e-07	9.37873	7.66917
RAB20	-1.41519	2.40011	-10.4305	2.14880186915004e-08	9.06440906222756e-07	9.37547	7.6678
HSPC159	-0.812399	0.142922	-10.4243	2.16635719982622e-08	9.11436361459039e-07	9.36703	7.66427
HEATR2.1	0.840431	2.03598	10.4242	2.16668969504986e-08	9.11436361459039e-07	9.36687	7.6642
TBX3.4	1.01077	4.0909	10.4242	2.16674282507049e-08	9.11436361459039e-07	9.36684	7.66419
PEX6	0.75379	2.39539	10.4237	2.16812680705026e-08	9.11436361459039e-07	9.36618	7.66392
LOC100505603..2	0.60216	4.0584	10.4218	2.17349004588666e-08	9.12903293238707e-07	9.36362	7.66284
CC2D2A	-1.21957	4.12226	-10.4184	2.18322079871153e-08	9.16200549137152e-07	9.35898	7.6609
IQCE.2	0.991354	0.50364	10.4081	2.2127057725353e-08	9.27774962559938e-07	9.34507	7.65508
NUP62.3	1.02499	4.60852	10.3998	2.23697703934032e-08	9.37145273523123e-07	9.33375	7.65034
DCAF5.2	-0.76523	1.68381	-10.3982	2.24171896826875e-08	9.38325013505069e-07	9.33155	7.64942
POR	0.84064	3.77653	10.3974	2.24412305262857e-08	9.38525007469263e-07	9.33044	7.64895
ZNF501.1	0.819299	0.845469	10.3966	2.24646276543879e-08	9.3869776035771e-07	9.32936	7.6485
FGF5.5	1.20165	4.29083	10.3959	2.24855409240991e-08	9.38766516627213e-07	9.32839	7.6481
SFRP4.2	1.50439	0.920842	10.392	2.26007952497347e-08	9.42770501847238e-07	9.32309	7.64588
ITGB3.4	1.06059	2.04819	10.388	2.27198775804337e-08	9.46927181756965e-07	9.31764	7.64359
WBSCR26	-0.932493	0.945047	-10.387	2.27502098830374e-08	9.47380962325939e-07	9.31626	7.64301
SOBP.1	-0.994571	0.940736	-10.3845	2.28222402833349e-08	9.4956890784342e-07	9.31298	7.64164
MFAP3.1	-0.569959	4.17153	-10.381	2.29285763513886e-08	9.53128328122184e-07	9.30815	7.63962
KCNJ15.1	1.24808	3.0983	10.3804	2.29469136917065e-08	9.53128328122184e-07	9.30732	7.63928
MICA	0.781558	4.75935	10.3768	2.30544902411709e-08	9.56638607393478e-07	9.30247	7.63724
SLC43A3.1	1.15833	3.00424	10.3763	2.30706942179577e-08	9.56638607393478e-07	9.30174	7.63694
GPD1L.2	-1.32269	2.52569	-10.3755	2.30961614442413e-08	9.568802533047e-07	9.3006	7.63646
DLGAP5.1	1.02515	4.0023	10.3733	2.31617252626868e-08	9.58298301090315e-07	9.29766	7.63523
PCDHB16	2.13957	1.16081	10.3728	2.3177399868338e-08	9.58298301090315e-07	9.29696	7.63494
ASS1	1.71064	4.30569	10.3724	2.31893948726547e-08	9.58298301090315e-07	9.29642	7.63471
PSMC2	0.555797	6.92535	10.3681	2.33200462368058e-08	9.62880756567501e-07	9.29059	7.63227
PSMG3	0.759427	3.53059	10.3673	2.33432866250975e-08	9.63024226035565e-07	9.28956	7.63184
CCDC28A	-0.780739	3.79195	-10.3648	2.34208128814773e-08	9.64760174000895e-07	9.28612	7.6304
NAV2.1	1.07365	5.05498	10.3647	2.34249678962904e-08	9.64760174000895e-07	9.28593	7.63032
PAXIP1	1.04004	3.45728	10.3614	2.3525082106763e-08	9.67972627572116e-07	9.28151	7.62847
GLDC	-0.833587	-0.448552	-10.3609	2.35427027559e-08	9.67972627572116e-07	9.28073	7.62814
DOCK7.5	-0.477202	5.79059	-10.3539	2.37609199814599e-08	9.76121031481187e-07	9.27116	7.62414
MYH10.2	-1.25646	6.65789	-10.3516	2.38302832366143e-08	9.78145796001958e-07	9.26814	7.62287
ETV1	0.761335	4.99414	10.3481	2.39419133708662e-08	9.81900591965779e-07	9.26329	7.62084
ACTA2	-1.12745	6.60845	-10.3451	2.40357270290005e-08	9.84919001099212e-07	9.25923	7.61914
CDH11.1	0.943081	7.482	10.341	2.41673296117972e-08	9.89479523820155e-07	9.25357	7.61677
OSBPL3	0.925384	3.54434	10.3388	2.42361956256563e-08	9.91235253846145e-07	9.25062	7.61554
CXorf57.1	1.69773	0.648308	10.3383	2.42509014938755e-08	9.91235253846145e-07	9.24999	7.61527
IL8	-3.52722	2.41913	-10.3359	2.43288479126593e-08	9.92935537903983e-07	9.24666	7.61388
CBX3	0.872125	6.66221	10.3358	2.43332587385033e-08	9.92935537903983e-07	9.24647	7.6138
AKR1E2.1	0.61884	1.1427	10.3319	2.44565633297573e-08	9.97131948579443e-07	9.24122	7.6116
TXNRD2	-1.12404	1.38138	-10.3291	2.45475668435807e-08	1.0000054780543e-06	9.23737	7.60999
HERPUD2	0.765884	3.97139	10.328	2.45832909070398e-08	1.00062414333567e-06	9.23586	7.60936
TCF7L2	-0.721959	2.48681	-10.3156	2.49886913038657e-08	1.01627630860346e-06	9.21889	7.60226
EPGN	1.48561	-0.0421932	10.3141	2.5036130162157e-08	1.01735640847424e-06	9.21693	7.60143
HHAT.1	-1.60194	2.19185	-10.3129	2.50767065317263e-08	1.01815607969898e-06	9.21525	7.60073
SHROOM3.4	1.01741	3.92129	10.3111	2.51380785160705e-08	1.01979805283929e-06	9.21271	7.59967
CCDC50.5	-0.673467	3.40748	-10.3096	2.51884500762172e-08	1.0209914015087e-06	9.21063	7.5988
TNFAIP8L3.2	2.20167	3.97346	10.3088	2.52138597896565e-08	1.02117180105706e-06	9.20959	7.59836
CDK14	0.760766	5.59357	10.3053	2.53292554660324e-08	1.02499334287046e-06	9.20485	7.59638
AURKA.	1.42154	3.40932	10.2995	2.55260640266102e-08	1.0321003249e-06	9.19682	7.59302
NUSAP1.1	1.21238	3.92559	10.2982	2.55675535175599e-08	1.03292068199217e-06	9.19513	7.59231
HEXIM1.3	-0.689063	3.32058	-10.2968	2.56152206120517e-08	1.03398904611465e-06	9.1932	7.5915
GSTM3.1	-1.68955	1.21108	-10.2904	2.58325914280137e-08	1.04190026453285e-06	9.18443	7.58783
CCL20	1.34929	1.01587	10.282	2.61204529932124e-08	1.05263913212183e-06	9.17294	7.58302
SLC35B4.3	0.932787	3.43655	10.278	2.62604254302087e-08	1.05740532876912e-06	9.16739	7.5807
MAP6.1	-1.55689	1.17339	-10.2772	2.62881048607469e-08	1.05764578449654e-06	9.1663	7.58024
CD302	-1.85849	3.634	-10.2736	2.6412650738916e-08	1.06131294434373e-06	9.16139	7.57819
CCDC132.2	0.83936	4.15031	10.2733	2.64228192908531e-08	1.06131294434373e-06	9.161	7.57802
APCDD1L.1	-1.77603	5.4279	-10.2702	2.65337598094979e-08	1.06489114121776e-06	9.15665	7.5762
SP4.1	1.00609	2.23602	10.2679	2.66136152205865e-08	1.06721692245055e-06	9.15353	7.5749
MET.1	1.27149	5.97039	10.2655	2.66972044395494e-08	1.06968848248662e-06	9.15028	7.57353
HAPLN3.2	-1.00532	2.6162	-10.2615	2.68405284131657e-08	1.07454743249487e-06	9.14472	7.57121
PPP1R14A	-1.41295	0.368483	-10.259	2.69289432922798e-08	1.07720194998888e-06	9.14131	7.56978
NEDD9.1	-2.45398	1.6768	-10.2575	2.69836109642555e-08	1.07850327596428e-06	9.13921	7.5689
TRIM59	0.707129	2.90451	10.2507	2.7224898238978e-08	1.08725532131105e-06	9.12997	7.56503
HPCAL1.2	-0.885817	2.47116	-10.2381	2.76859405470832e-08	1.10434381287388e-06	9.11254	7.55774
C22orf29.1	-0.901652	2.31135	-10.2377	2.76981269104693e-08	1.10434381287388e-06	9.11209	7.55755
AIFM2	0.931181	5.18031	10.2358	2.77708656870215e-08	1.10622120017946e-06	9.10937	7.55641
VKORC1L1.4	0.818957	1.18259	10.235	2.78005633239946e-08	1.10622120017946e-06	9.10826	7.55595
NCALD.1	0.734043	1.5679	10.2346	2.78133280698624e-08	1.10622120017946e-06	9.10778	7.55575
IKZF2	0.773361	1.3373	10.2313	2.79364874808409e-08	1.11001251383702e-06	9.1032	7.55383
MGMT	-1.5004	3.52528	-10.2307	2.79589072159678e-08	1.11001251383702e-06	9.10236	7.55348
ZC3HC1	0.567926	4.53286	10.2302	2.79769994456686e-08	1.11001251383702e-06	9.10169	7.5532
SRSF7.2	0.540351	6.9839	10.2246	2.81863388567965e-08	1.11740830087945e-06	9.09396	7.54996
BIRC5.4	1.07161	3.56057	10.2235	2.82281016624168e-08	1.11815412129778e-06	9.09242	7.54932
SLC44A2	-0.776448	4.04043	-10.2192	2.83869698746593e-08	1.12353366875154e-06	9.0866	7.54688
MT1JP.	-1.01887	3.6116	-10.2173	2.84603615385206e-08	1.12552413545439e-06	9.08392	7.54576
CTSC.2	-1.62986	4.52546	-10.2122	2.8653622932333e-08	1.13199646198691e-06	9.0769	7.54282
PMEPA1	1.33272	2.16943	10.2117	2.86726362858922e-08	1.13199646198691e-06	9.07621	7.54253
AURKA	1.43737	4.71103	10.2111	2.86937242016715e-08	1.13199646198691e-06	9.07545	7.54221
KRIT1	0.760295	3.97489	10.2099	2.87398963744115e-08	1.13290067245475e-06	9.07378	7.54151
PTN.1	1.95273	4.70904	10.1971	2.92343175630836e-08	1.15145870679754e-06	9.05608	7.53411
SCML1.2	1.0974	4.00835	10.1851	2.9705059854649e-08	1.1686166003287e-06	9.0395	7.52717
WDR69	1.82189	1.4688	10.1848	2.97179091130753e-08	1.1686166003287e-06	9.03905	7.52698
ARHGAP29.2	1.27861	3.47121	10.1822	2.9820725366574e-08	1.17171401718566e-06	9.03547	7.52548
NFATC4.8	-0.7669	3.22356	-10.18	2.9906318575314e-08	1.17413026077877e-06	9.0325	7.52424
MAP9.2	-1.12889	3.55688	-10.1786	2.99646246450123e-08	1.17547217548654e-06	9.03047	7.52339
STMN1.4	0.973634	4.73418	10.1768	3.00332934040882e-08	1.17721811845051e-06	9.0281	7.5224
ECHDC2.4	-1.38429	1.6673	-10.1742	3.01405907659847e-08	1.18047416664012e-06	9.0244	7.52085
FRMD6.1	0.99903	3.75612	10.1733	3.0176222887492e-08	1.18092042692722e-06	9.02317	7.52034
FHL1.10	-1.91538	2.7529	-10.1723	3.02163052799522e-08	1.18153998864353e-06	9.0218	7.51976
WBSCR22	0.63073	5.0749	10.1668	3.0436127806341e-08	1.18918125018488e-06	9.01427	7.51661
FAM108C1	0.644701	3.63075	10.1656	3.04856125894231e-08	1.19016026969701e-06	9.01259	7.51591
DCAF5.1	-0.84263	3.57985	-10.1635	3.057241800303e-08	1.19259355479874e-06	9.00964	7.51467
NKAPL.1	-1.12197	2.24358	-10.1605	3.06927298525333e-08	1.1963289471001e-06	9.00556	7.51296
COMMD7	0.615583	6.65406	10.159	3.07565351214162e-08	1.19785763723872e-06	9.00341	7.51206
CRCP.1	0.748626	3.54489	10.1573	3.08260577884876e-08	1.1996063798488e-06	9.00106	7.51108
ALKBH2	-0.86364	2.18025	-10.149	3.11676774274947e-08	1.21193262539697e-06	8.98963	7.5063
CUL1	0.475418	6.55628	10.143	3.1418145770302e-08	1.22069768598138e-06	8.98132	7.50282
TMEM128.1	-0.597879	4.75681	-10.1378	3.16404089423041e-08	1.22835378843581e-06	8.97401	7.49976
FGF5.4	1.54667	5.79425	10.1356	3.17330003655142e-08	1.23096755080301e-06	8.97097	7.49849
ARL8B.6	0.543673	4.78444	10.1294	3.19956005186995e-08	1.24016678478288e-06	8.96242	7.49491
CHD3	-0.91241	2.2772	-10.1255	3.21651036230764e-08	1.2457457700505e-06	8.95694	7.49262
NFATC4.7	-0.673193	3.76115	-10.1244	3.22091697046989e-08	1.24646160949352e-06	8.95552	7.49202
HTATIP2.1	-0.906103	3.28176	-10.1203	3.238798312532e-08	1.2523867570094e-06	8.94977	7.48962
ITM2C.2	-1.29241	2.17617	-10.1136	3.2680993029313e-08	1.26271478380189e-06	8.94043	7.4857
TIGD1	-0.61875	1.9281	-10.1078	3.29359272839157e-08	1.27155645731137e-06	8.93236	7.48233
CHMP1B.1	-0.677148	4.77474	-10.1032	3.31387044179828e-08	1.27807180892703e-06	8.92599	7.47966
TAF7L	1.18038	1.45332	10.1028	3.31571521383309e-08	1.27807180892703e-06	8.92541	7.47942
FGF5.3	1.54638	6.23732	10.0926	3.36130463314789e-08	1.29462042953543e-06	8.91124	7.47349
TRERF1.1	0.778778	3.85907	10.092	3.3641051498057e-08	1.29467560117562e-06	8.91038	7.47313
NOM1	0.990598	1.39262	10.0829	3.40521967268384e-08	1.30831767006855e-06	8.89777	7.46785
RSRC1	0.718559	4.39881	10.0827	3.40588555372244e-08	1.30831767006855e-06	8.89757	7.46777
MXI1.2	-1.02168	2.15332	-10.0824	3.4076087256619e-08	1.30831767006855e-06	8.89704	7.46755
RAC1.1	0.6309	6.1825	10.0802	3.41743250994357e-08	1.31050068443197e-06	8.89406	7.4663
EPDR1.1	1.12133	6.28809	10.08	3.41867404850589e-08	1.31050068443197e-06	8.89368	7.46614
JAK2	-0.518967	2.50409	-10.0724	3.45351176734712e-08	1.32281446799282e-06	8.88316	7.46174
BIRC5	0.957331	4.64737	10.0682	3.4731459464631e-08	1.32928999845699e-06	8.87727	7.45928
ERMP1	-1.3153	2.78268	-10.0656	3.48497442433014e-08	1.33277020331407e-06	8.87374	7.4578
PGD.1	-0.978656	4.77975	-10.0635	3.49522809030918e-08	1.33564316091015e-06	8.8707	7.45652
DLD.4	0.564915	6.75108	10.0619	3.50239319952246e-08	1.33733229989916e-06	8.86857	7.45564
STMN1	0.908593	6.21798	10.0578	3.52178362235851e-08	1.3436831765744e-06	8.86284	7.45324
MME.3	2.78961	3.42916	10.0565	3.52819841630929e-08	1.34507733364179e-06	8.86095	7.45245
ORC5.1	0.881254	2.40247	10.0548	3.53597323260308e-08	1.34698739514376e-06	8.85867	7.45149
CDKN1B	-0.858087	4.86463	-10.0495	3.56151519677977e-08	1.35565737044925e-06	8.8512	7.44837
ITM2B	-0.721339	7.80194	-10.0477	3.57010876999082e-08	1.35698085521758e-06	8.8487	7.44732
THSD1.	0.898637	2.64308	10.0476	3.57056249002286e-08	1.35698085521758e-06	8.84856	7.44726
GLI3.1	0.957577	3.28102	10.0439	3.58821192179779e-08	1.3626255748545e-06	8.84345	7.44512
SAMD4A.2	0.825412	4.87989	10.0413	3.60092269261228e-08	1.36638750334467e-06	8.83978	7.44359
CXorf57.2	1.48779	1.74478	10.0371	3.6215661624456e-08	1.37315133514922e-06	8.83384	7.4411
THY1.1	1.31887	6.2928	10.0339	3.63714495887491e-08	1.37798582182196e-06	8.82939	7.43924
TMEM209	0.970549	3.62621	10.0303	3.65464915473267e-08	1.38354169476989e-06	8.82441	7.43715
BOC.1	-1.37169	0.90694	-10.0269	3.67161514350697e-08	1.38888534954927e-06	8.8196	7.43514
POLD2.1	0.633947	5.62514	10.0245	3.68320124308631e-08	1.3917957989409e-06	8.81633	7.43377
SPTBN1.4	-0.947527	3.07709	-10.0242	3.68502233207537e-08	1.3917957989409e-06	8.81582	7.43356
COG5.2	0.74666	3.19809	10.0236	3.68801707069411e-08	1.39184792965421e-06	8.81497	7.43321
CYP1A1	-1.41723	1.4485	-10.0226	3.69279257133991e-08	1.39257151440265e-06	8.81363	7.43265
CKS2	0.912625	6.1156	10.0184	3.71355085015054e-08	1.39878986911641e-06	8.80781	7.43021
TCF12.7	0.809553	2.40819	10.0181	3.71502419982069e-08	1.39878986911641e-06	8.8074	7.43004
ZC3HAV1L.2	1.16605	3.82383	10.0149	3.73128273165615e-08	1.40382669692472e-06	8.80287	7.42814
MTERF	0.577222	3.66318	10.0117	3.74749366186676e-08	1.40883785643111e-06	8.79837	7.42626
DARS2	0.555157	4.03227	10.0106	3.7528215258243e-08	1.40975304842877e-06	8.79689	7.42564
SMARCA1.4	-0.660212	4.98813	-10.0091	3.76074865445943e-08	1.41019236227837e-06	8.7947	7.42473
SUV420H1.1	-0.97986	3.03934	-10.0087	3.76259113387046e-08	1.41019236227837e-06	8.7942	7.42451
ADCY3	1.00363	4.70604	10.0082	3.76494574173868e-08	1.41019236227837e-06	8.79355	7.42424
PPIL3	-1.01381	5.17695	-10.0078	3.76721260196065e-08	1.41019236227837e-06	8.79292	7.42398
C3orf39	-0.929906	1.38894	-10.0076	3.76846282107967e-08	1.41019236227837e-06	8.79258	7.42384
NFIB.1	-0.754637	4.47914	-10.0014	3.79970241626703e-08	1.41997148547556e-06	8.78401	7.42025
VCAN.1	-0.895429	5.40368	-10.0013	3.8004244839295e-08	1.41997148547556e-06	8.78381	7.42017
ERLIN2.6	0.94942	1.39327	9.99967	3.80876465764803e-08	1.42129628238367e-06	8.78154	7.41922
ARHGAP11A.1	1.07347	1.42828	9.99947	3.80980449241219e-08	1.42129628238367e-06	8.78125	7.4191
RGL1.1	-0.627024	1.26948	-9.98844	3.86697032539455e-08	1.44151896093247e-06	8.76579	7.41263
OGN.1	-3.13952	1.99321	-9.98474	3.88633738723513e-08	1.44763096468555e-06	8.76061	7.41046
PSD3.4	-1.2048	1.76219	-9.97974	3.91269509703271e-08	1.4563356036488e-06	8.75359	7.40752
ZDHHC17.1	-0.626358	3.65026	-9.97716	3.92634937191243e-08	1.46030224502532e-06	8.74998	7.40601
ZNF682	1.14493	0.0582223	9.97324	3.94722271844104e-08	1.46651829905418e-06	8.74447	7.40371
C6orf72.1	-0.668518	5.81811	-9.9729	3.94908256713413e-08	1.46651829905418e-06	8.74399	7.4035
LTBP4.3	-0.889367	2.25608	-9.97186	3.9545958153271e-08	1.46738333187389e-06	8.74254	7.4029
PTN	2.00267	5.37728	9.97133	3.95743544616865e-08	1.46738333187389e-06	8.74179	7.40259
CLU.1	-1.66447	2.22394	-9.97023	3.96335402279746e-08	1.46774757457666e-06	8.74024	7.40194
TNFAIP8L3.1	2.15859	3.95182	9.97003	3.96444277357843e-08	1.46774757457666e-06	8.73996	7.40182
MAD1L1	0.752231	3.66527	9.96919	3.96890418472653e-08	1.46828359672169e-06	8.73879	7.40133
PRR11.1	0.889462	2.12561	9.96831	3.97366472519874e-08	1.46892938346838e-06	8.73754	7.40081
SLC2A8	-0.990383	1.15905	-9.96722	3.97952899828292e-08	1.46895494163781e-06	8.73601	7.40017
MAU2.1	-0.655223	4.73492	-9.96717	3.97976380887875e-08	1.46895494163781e-06	8.73595	7.40014
NSMCE4A.4	0.665485	5.03386	9.96635	3.98420767181233e-08	1.46948195447419e-06	8.73479	7.39966
HEXIM1.2	-0.752651	3.84231	-9.96343	3.99999575587774e-08	1.4737464475008e-06	8.73069	7.39794
PLEKHA4	0.97299	4.26506	9.96254	4.00480334539166e-08	1.4737464475008e-06	8.72944	7.39742
NUDCD3.2	0.742907	2.82852	9.96253	4.00484441626177e-08	1.4737464475008e-06	8.72943	7.39741
ZNF726	1.44403	1.01891	9.95783	4.03045227620964e-08	1.48205053435084e-06	8.72282	7.39465
SULT1A1.	-0.526064	2.41325	-9.95722	4.03373888144071e-08	1.48214046592424e-06	8.72197	7.39429
NUP62	0.966615	5.78152	9.95481	4.04694379971456e-08	1.48587185990726e-06	8.71858	7.39287
AMACR	0.613324	2.63907	9.95036	4.07143480370954e-08	1.49373830200554e-06	8.71232	7.39025
OAF	1.01121	6.97875	9.94867	4.08075970975539e-08	1.4960329163183e-06	8.70994	7.38926
GABARAPL2.1	-0.597749	7.16018	-9.93952	4.1316522979696e-08	1.51355160347124e-06	8.69708	7.38388
ZFY.1	0.960169	-0.687117	9.9387	4.13625475561734e-08	1.51409920513289e-06	8.69592	7.38339
MFGE8.1	-1.31374	2.17949	-9.93424	4.16137249029969e-08	1.52215007862148e-06	8.68964	7.38076
RABL5.3	0.672013	4.37597	9.93264	4.17042593441045e-08	1.52431727214063e-06	8.68738	7.37982
ARHGAP29.4	1.43107	1.41751	9.92932	4.18926934396406e-08	1.53005682891017e-06	8.6827	7.37786
BHLHB9	-1.0489	1.62274	-9.92761	4.1989849044245e-08	1.53245649822749e-06	8.6803	7.37686
EPGN.7	1.54848	0.26806	9.92379	4.22077594714826e-08	1.5390117363806e-06	8.67492	7.37461
PATL1.1	0.58964	2.50439	9.92336	4.22326401120821e-08	1.5390117363806e-06	8.67431	7.37435
CRIPT	-0.746648	2.84537	-9.92264	4.22742829104851e-08	1.53937788637119e-06	8.67329	7.37392
EMB	-1.32158	-0.315153	-9.92139	4.23456424276188e-08	1.54082478742229e-06	8.67154	7.37319
SPTBN1.2	-1.00646	7.702	-9.91679	4.2610978643563e-08	1.54932246378483e-06	8.66505	7.37048
CHEK1.5	0.861533	3.6706	9.9148	4.27264975719565e-08	1.55236421677917e-06	8.66224	7.3693
SHOX2	1.15758	3.18819	9.91222	4.28765207540458e-08	1.55433491025158e-06	8.65861	7.36778
ANKS1B.7	-1.1224	-0.315219	-9.91191	4.28948858834356e-08	1.55433491025158e-06	8.65816	7.36759
LBH	0.811626	1.19961	9.91121	4.29356507119425e-08	1.55433491025158e-06	8.65718	7.36718
CDCA7L.1	0.67762	4.35256	9.91115	4.2938911850803e-08	1.55433491025158e-06	8.6571	7.36715
ZSCAN18	2.73185	2.94555	9.91083	4.29573325849551e-08	1.55433491025158e-06	8.65665	7.36696
FAM114A2	0.608763	3.17458	9.91041	4.29818916002891e-08	1.55433491025158e-06	8.65606	7.36671
HSPA8.3	0.62546	8.01989	9.91003	4.30040527691623e-08	1.55433491025158e-06	8.65552	7.36649
GPATCH4.1	1.16407	4.05022	9.90862	4.30868153757163e-08	1.55617184487446e-06	8.65353	7.36566
FAM129A.2	1.43673	4.50398	9.90709	4.31767542900178e-08	1.55826505371722e-06	8.65136	7.36475
MAGED2.2	-0.791821	4.71249	-9.89987	4.36026809364556e-08	1.57172676329655e-06	8.64117	7.36049
CBLL1	0.807733	3.61292	9.89967	4.36142724842358e-08	1.57172676329655e-06	8.6409	7.36037
CPXM2	3.75256	3.99429	9.89759	4.37376198398798e-08	1.57500688384229e-06	8.63797	7.35914
EBF2.1	-1.14613	0.373438	-9.89702	4.37719384431872e-08	1.57507857077472e-06	8.63715	7.3588
NOL12.	-0.69267	5.60132	-9.89617	4.38222433168547e-08	1.57572497334597e-06	8.63596	7.35831
VCAN.2	-0.713845	6.54739	-9.89255	4.40387470886728e-08	1.58234206169197e-06	8.63084	7.35617
LXN	-1.36612	4.2337	-9.89127	4.41159138726614e-08	1.58394661437274e-06	8.62903	7.3554
HMGA2.1	1.29836	7.10193	9.88719	4.43613105178512e-08	1.59158451476491e-06	8.62327	7.353
COL18A1.1	-1.34784	2.94522	-9.88546	4.44657329799598e-08	1.59411203840474e-06	8.62083	7.35197
DTX3L.2	0.80505	-0.0939833	9.88439	4.4530515451594e-08	1.59411203840474e-06	8.61932	7.35134
CTSC.1	-1.78033	2.36996	-9.88375	4.45692478240645e-08	1.59411203840474e-06	8.61841	7.35096
ST7.1	0.699412	2.53865	9.88347	4.45867789912806e-08	1.59411203840474e-06	8.61801	7.35079
C10orf58	-1.60446	0.440143	-9.88332	4.45953513473514e-08	1.59411203840474e-06	8.61781	7.35071
FAM161A.2	1.0402	2.02732	9.88123	4.4722980993048e-08	1.59750225802293e-06	8.61484	7.34947
ZNF69	1.78247	1.74146	9.8782	4.49077836723634e-08	1.60292823156402e-06	8.61056	7.34768
RP9.	0.676765	4.11307	9.87341	4.5201719532838e-08	1.61223878409878e-06	8.60379	7.34485
WBSCR22.2	0.636361	4.60381	9.87182	4.52999479563635e-08	1.61456039819308e-06	8.60153	7.3439
NUP205.1	1.41741	4.10042	9.87094	4.53541285614633e-08	1.61530983316638e-06	8.60029	7.34338
PRR11	0.821466	2.15832	9.86844	4.55093005275167e-08	1.61965240343438e-06	8.59675	7.3419
LTBP3.1	-0.880099	3.29822	-9.86662	4.56218716034797e-08	1.6215221128067e-06	8.59418	7.34083
CYBRD1.3	-0.517853	4.96709	-9.86652	4.56283981909197e-08	1.6215221128067e-06	8.59403	7.34076
ASL	0.770454	5.0396	9.86399	4.57862449233545e-08	1.6259456451572e-06	8.59045	7.33926
PPIA.3	0.563515	2.17242	9.86236	4.5887574600018e-08	1.62835718110858e-06	8.58815	7.3383
DIO2.1	-2.61604	1.54759	-9.85397	4.6415998132767e-08	1.64582789998191e-06	8.57627	7.33333
TCF12	0.800787	5.20431	9.85348	4.64474644406043e-08	1.64582789998191e-06	8.57556	7.33304
BCAP29.8	1.1908	1.54955	9.84853	4.67619563781851e-08	1.6555694141846e-06	8.56856	7.33011
NUP98	0.638549	2.66536	9.84809	4.67903428293625e-08	1.6555694141846e-06	8.56793	7.32984
JARID2	-0.6856	4.13501	-9.84602	4.6922620610779e-08	1.65904493570274e-06	8.565	7.32862
DOCK7.1	-0.471411	5.53176	-9.84429	4.70338789259627e-08	1.66112702692428e-06	8.56254	7.32759
RTN4IP1	0.808221	2.47135	9.84404	4.70496961774045e-08	1.66112702692428e-06	8.56219	7.32744
OAS3.1	2.25454	3.81223	9.83777	4.7454446021463e-08	1.67420385159864e-06	8.5533	7.32372
OMD	-2.62798	2.06868	-9.83593	4.75736899059204e-08	1.67719632387573e-06	8.55069	7.32263
CHD3.2	-0.853748	3.18275	-9.83475	4.76507830869231e-08	1.67869953258212e-06	8.54901	7.32193
KCTD1	-0.769421	1.72903	-9.83245	4.78009490379225e-08	1.68277300507634e-06	8.54575	7.32056
CAPZA2.3	0.594871	6.51576	9.829	4.80269921086699e-08	1.68950982636723e-06	8.54085	7.31851
HOXA2	-0.880806	1.01199	-9.82556	4.8253119167361e-08	1.69623987883995e-06	8.53597	7.31647
SLC25A37.1	-0.849941	2.54195	-9.82151	4.85213690011474e-08	1.7044398994044e-06	8.53022	7.31407
KCNT2	-1.01423	-0.28265	-9.81872	4.87067061075794e-08	1.70971767649386e-06	8.52626	7.31241
TRIM56	0.594664	4.15667	9.81686	4.88310322283072e-08	1.71284776978228e-06	8.52361	7.3113
ZNRF2	0.915095	2.18963	9.81529	4.89361852589266e-08	1.71530130804707e-06	8.52138	7.31037
PLCB4.1	1.91951	1.93038	9.81399	4.90233816497442e-08	1.71660051521693e-06	8.51953	7.3096
LDB2.1	-0.980147	4.56348	-9.81368	4.90437157173754e-08	1.71660051521693e-06	8.5191	7.30942
MPP6	0.92147	2.4128	9.81227	4.9138711951784e-08	1.71869082822313e-06	8.51709	7.30858
POSTN.1	-0.955361	8.66068	-9.81136	4.91999177572693e-08	1.71959712551626e-06	8.5158	7.30804
ARL8B.3	0.534963	5.06201	9.80704	4.94920179874743e-08	1.72804994512734e-06	8.50966	7.30546
GPD2	0.615307	5.26742	9.80673	4.95126990558221e-08	1.72804994512734e-06	8.50922	7.30528
DIAPH2.1	0.837305	2.52559	9.80562	4.95885462628314e-08	1.72847867815313e-06	8.50763	7.30462
CHMP1B	-0.548437	4.42907	-9.80551	4.95959359644119e-08	1.72847867815313e-06	8.50748	7.30455
AK4.2	-0.862858	-0.291558	-9.80223	4.98193450340342e-08	1.73397468672465e-06	8.50281	7.3026
ZNF385D	-1.13938	2.38934	-9.80215	4.98248134603363e-08	1.73397468672465e-06	8.5027	7.30255
PABPC4L	1.98172	2.68853	9.80089	4.99106824788501e-08	1.7357232489183e-06	8.50091	7.30181
MME	2.83561	4.21474	9.80003	4.99695519254729e-08	1.73653103346141e-06	8.49969	7.30129
RAC1.3	0.749223	6.99097	9.79946	5.00085780137008e-08	1.73664856591841e-06	8.49888	7.30096
SMAGP	0.922544	4.95917	9.79769	5.01297401937299e-08	1.73723280652305e-06	8.49636	7.2999
TCF7L2.6	-0.646313	5.41948	-9.79754	5.01404270166019e-08	1.73723280652305e-06	8.49614	7.29981
BOK.2	-0.725381	3.06144	-9.79732	5.01555393248532e-08	1.73723280652305e-06	8.49583	7.29968
PLA2R1	-0.676523	2.50386	-9.79714	5.01680259180232e-08	1.73723280652305e-06	8.49557	7.29957
GEN1.1	1.00364	1.45037	9.79613	5.02371263865136e-08	1.73839010781514e-06	8.49414	7.29898
SYPL1	0.680913	6.19339	9.79477	5.03307868204307e-08	1.739669092893e-06	8.49221	7.29817
HLA.45	-0.592495	1.59848	-9.79404	5.03811593260519e-08	1.739669092893e-06	8.49117	7.29773
STMN1.6	0.815018	5.73786	9.79404	5.03812054117652e-08	1.739669092893e-06	8.49117	7.29773
IER5.1	0.557044	3.39587	9.79263	5.04790818578595e-08	1.74181432455994e-06	8.48916	7.29689
RGS7	-1.1974	1.48679	-9.78795	5.08037655263391e-08	1.75124673815833e-06	8.4825	7.2941
FGF5.1	1.39993	5.55667	9.78766	5.08243275677493e-08	1.75124673815833e-06	8.48208	7.29393
MAN1B1.1	-0.607175	2.33483	-9.78634	5.09159503674374e-08	1.75249943403384e-06	8.48021	7.29315
SHROOM3.1	1.27476	2.18671	9.78611	5.09326217846542e-08	1.75249943403384e-06	8.47987	7.293
PPAP2C	1.42311	2.88047	9.78208	5.12146028558529e-08	1.76095827829419e-06	8.47414	7.29061
SNX7.2	0.559055	4.91695	9.77995	5.13643547538923e-08	1.76486184225609e-06	8.47111	7.28934
FOXM1	1.17456	3.16594	9.77728	5.15530400409795e-08	1.77009669970162e-06	8.4673	7.28775
ATP2B1	1.12128	3.1457	9.7759	5.16507289097478e-08	1.7722019816484e-06	8.46533	7.28692
STX3.2	0.706533	1.57037	9.77478	5.1730442755665e-08	1.77368798869916e-06	8.46373	7.28625
C14orf142	0.565045	4.93524	9.76943	5.2111942105777e-08	1.78551198542733e-06	8.45611	7.28306
DOCK5.1	-0.535142	6.33709	-9.76237	5.26196059577864e-08	1.80163910152865e-06	8.44604	7.27885
CDC7.2	0.898934	0.714242	9.76104	5.27163261238241e-08	1.80368317514393e-06	8.44413	7.27805
GRIA3.3	3.0132	2.95299	9.76015	5.27808470818772e-08	1.80462346071805e-06	8.44286	7.27752
NMT2.1	0.679078	5.78911	9.75854	5.28973220438552e-08	1.80733753479713e-06	8.44058	7.27657
ABCF2	0.636594	2.94454	9.7556	5.31113952014374e-08	1.81338009600871e-06	8.43638	7.27481
MEF2A.2	-1.15262	4.95095	-9.75132	5.34249471372558e-08	1.82280831542113e-06	8.43027	7.27226
CCPG1.6	-0.915966	4.72742	-9.74779	5.36856312021869e-08	1.82955543933431e-06	8.42522	7.27014
TMEM183A.1	-1.13301	2.7571	-9.74762	5.36978013679255e-08	1.82955543933431e-06	8.42498	7.27004
KHDRBS3.1	1.3074	3.5827	9.74577	5.38347224029356e-08	1.8329387455736e-06	8.42234	7.26894
TCF12.3	0.723406	1.17553	9.74235	5.40888604141144e-08	1.84030548679922e-06	8.41745	7.26689
SCLT1.5	1.05733	0.628968	9.7407	5.42115214558523e-08	1.842493914795e-06	8.4151	7.26591
NINJ2	1.45084	2.84488	9.74047	5.42288139611681e-08	1.842493914795e-06	8.41477	7.26577
SYT1.1	-1.33433	2.04761	-9.7392	5.43235054876938e-08	1.8444249716874e-06	8.41296	7.26501
SGOL2.1	1.4471	3.19562	9.72814	5.51576762298455e-08	1.87144310673435e-06	8.39713	7.25839
TERF1	-0.714265	3.68779	-9.72531	5.53727370054209e-08	1.87743249295624e-06	8.39309	7.2567
METTL2B.2	0.754279	3.71531	9.72256	5.55836618931719e-08	1.88327341777407e-06	8.38915	7.25505
LTBP1.2	-0.751188	7.30487	-9.71299	5.63216853523542e-08	1.90695285179805e-06	8.37545	7.24932
CLSTN2.1	-0.72939	0.986601	-9.70637	5.6838133555961e-08	1.92310246049551e-06	8.36598	7.24536
MME.2	2.33306	2.86332	9.70465	5.69733812451681e-08	1.92634079183003e-06	8.36351	7.24433
DLD	0.437016	7.26384	9.70205	5.71787084015239e-08	1.93194246237104e-06	8.35977	7.24277
COL8A1	-1.33075	6.15725	-9.6962	5.76424374790978e-08	1.94626114958878e-06	8.35139	7.23926
ADD3.3	-0.906699	7.16547	-9.69515	5.77258417403196e-08	1.94772746625474e-06	8.34989	7.23863
FGFRL1.1	-0.610048	2.4132	-9.69298	5.78990226523961e-08	1.95221881084432e-06	8.34678	7.23733
AMOT.2	2.66309	1.49798	9.69147	5.80197482164418e-08	1.95493649557502e-06	8.34461	7.23642
DNAJB6.3	0.608916	6.77711	9.69025	5.81179904842564e-08	1.9563173239085e-06	8.34286	7.23569
UTP14C	-0.59357	4.38634	-9.68996	5.81410345433173e-08	1.9563173239085e-06	8.34244	7.23552
TRRAP.1	0.544626	4.31069	9.68772	5.83216646775747e-08	1.96104081878592e-06	8.33922	7.23417
TMTC1.2	-2.55529	3.66975	-9.68596	5.84637920979511e-08	1.96332193484044e-06	8.3367	7.23311
VCAN	-0.661131	7.62882	-9.68588	5.84700982606108e-08	1.96332193484044e-06	8.33658	7.23307
RAB4A	-0.776313	5.67126	-9.68474	5.85620448836423e-08	1.96505506254877e-06	8.33495	7.23238
PWWP2B	0.723415	3.43968	9.68244	5.87485747099699e-08	1.96995736890513e-06	8.33165	7.231
TMEM47.1	0.924934	7.55789	9.6804	5.89144519776518e-08	1.97416088669543e-06	8.32872	7.22978
NRP1.1	-0.685304	4.80085	-9.67909	5.9021573494044e-08	1.97639113661637e-06	8.32684	7.22899
OBSL1.4	-1.89867	2.82373	-9.67828	5.9087442975935e-08	1.97723790980323e-06	8.32568	7.2285
LOC653501..1	-1.22493	1.45373	-9.67563	5.93043381467683e-08	1.98196677603499e-06	8.32188	7.22691
PYGB.3	-0.655881	3.0902	-9.67513	5.9345218248389e-08	1.98196677603499e-06	8.32116	7.22661
PCSK9	-1.74855	2.00532	-9.67507	5.93507968932937e-08	1.98196677603499e-06	8.32106	7.22657
PSG1	0.847203	-0.679185	9.6734	5.94873838358459e-08	1.98516733921239e-06	8.31868	7.22558
EMP1.3	0.625003	3.04063	9.67287	5.95314966470942e-08	1.98527965752206e-06	8.31791	7.22525
RGS3.2	0.88498	5.99988	9.6718	5.96194139204478e-08	1.98685163134888e-06	8.31637	7.22461
GRIK2.1	0.907673	0.548256	9.67054	5.97237520558599e-08	1.98896831692796e-06	8.31456	7.22385
CLIC3	-1.19385	1.22029	-9.66976	5.97885168081503e-08	1.98976510650731e-06	8.31343	7.22338
LOC375190.2	-1.03571	0.329648	-9.66904	5.98478329119391e-08	1.98982575366386e-06	8.3124	7.22295
AGK.1	0.784905	0.985238	9.66869	5.98765915293755e-08	1.98982575366386e-06	8.31191	7.22274
C19orf63	-0.646929	7.47479	-9.66825	5.99128603223366e-08	1.98982575366386e-06	8.31128	7.22248
MAD2L2	0.512733	3.72027	9.66698	6.0018890804094e-08	1.99198937176912e-06	8.30944	7.22171
COPS2	-0.504325	5.41311	-9.66521	6.01658466307018e-08	1.99550740608649e-06	8.3069	7.22065
NARF.1	-0.807067	4.09468	-9.66371	6.02909771384973e-08	1.99767937352222e-06	8.30474	7.21975
TSGA14.3	0.797669	1.93973	9.66344	6.03133360381592e-08	1.99767937352222e-06	8.30436	7.21959
KPNA4	0.581427	6.74206	9.66166	6.04619831789331e-08	2.00124235356249e-06	8.3018	7.21852
STAT5B	-0.629047	2.99549	-9.66013	6.05901261320764e-08	2.00412228472982e-06	8.29961	7.2176
LIMK1.1	0.961315	2.17044	9.65606	6.09330639200798e-08	2.01409819559982e-06	8.29375	7.21515
UTP18	0.556674	5.87966	9.65458	6.10585235532862e-08	2.01687687089031e-06	8.29161	7.21425
BDKRB2	-3.74953	2.20207	-9.6533	6.11661241418615e-08	2.01793356024791e-06	8.28978	7.21349
HUS1	0.902497	1.44357	9.65293	6.11980696563465e-08	2.01793356024791e-06	8.28924	7.21326
PAK1IP1	0.640115	5.07325	9.6527	6.12169990498578e-08	2.01793356024791e-06	8.28892	7.21313
IRF4	-1.61946	1.89753	-9.65199	6.12775237680062e-08	2.01793356024791e-06	8.28789	7.2127
EAPP	-0.836394	4.1841	-9.65176	6.129760004037e-08	2.01793356024791e-06	8.28755	7.21256
TMEM187	-1.19239	2.65328	-9.64488	6.18847335486974e-08	2.03588655500313e-06	8.27765	7.20842
ERLIN2.8	0.764763	-0.0120007	9.64417	6.19455744228485e-08	2.03603645061135e-06	8.27663	7.20799
PLCL2	0.700508	1.85095	9.64385	6.19728676215393e-08	2.03603645061135e-06	8.27618	7.2078
RABGAP1L	0.665114	4.78414	9.64162	6.21647032448965e-08	2.04096271664276e-06	8.27297	7.20646
NT5C3	0.597812	5.81467	9.64075	6.22396245508843e-08	2.04204645614019e-06	8.27172	7.20593
RAC1	0.667481	3.51836	9.63911	6.23820320602223e-08	2.04534143071208e-06	8.26934	7.20494
IGFBP7	-0.627508	8.95043	-9.63815	6.24653175778337e-08	2.04669482382462e-06	8.26796	7.20436
ATG13.2	-0.512009	3.73597	-9.63526	6.27155755846208e-08	2.05351362475396e-06	8.26381	7.20262
HOXB4.1	-0.617377	3.81488	-9.63411	6.28160148671932e-08	2.0554210049425e-06	8.26215	7.20193
EREG.1	-1.79057	6.41308	-9.6327	6.29393415139132e-08	2.0573091659614e-06	8.26011	7.20108
DLD.2	0.592311	6.8033	9.63248	6.29581701582128e-08	2.0573091659614e-06	8.2598	7.20095
ST6GALNAC4	-0.974813	2.58331	-9.62358	6.37411390319455e-08	2.08149850932604e-06	8.24697	7.19558
DMC1	0.772457	0.214214	9.62114	6.39577151335452e-08	2.08717200049336e-06	8.24344	7.19411
STEAP2.1	1.29027	4.95706	9.61566	6.44459050631142e-08	2.10169570715197e-06	8.23555	7.1908
COL13A1	1.35993	3.75213	9.61503	6.45023640958608e-08	2.1021298886144e-06	8.23464	7.19042
DEPDC1	1.85221	3.34748	9.61358	6.46328124388191e-08	2.1049731869279e-06	8.23254	7.18955
CCDC8	1.67355	2.06101	9.61076	6.48865565505486e-08	2.11089978756826e-06	8.22847	7.18785
C17orf79	0.526782	6.94508	9.6106	6.49014384010764e-08	2.11089978756826e-06	8.22823	7.18775
SOHLH2	1.24261	0.129371	9.60863	6.5079261129025e-08	2.11486167794877e-06	8.22539	7.18656
SMAP1.3	0.621926	5.23662	9.60829	6.51100635631368e-08	2.11486167794877e-06	8.2249	7.18635
PDIA4	0.982694	4.28344	9.60378	6.55192493778863e-08	2.12644120996281e-06	8.2184	7.18363
PRC1	1.11405	5.98889	9.6033	6.55631326596636e-08	2.12644120996281e-06	8.2177	7.18334
BAZ1B.2	0.568565	5.62438	9.60292	6.55974947369588e-08	2.12644120996281e-06	8.21716	7.18311
WHSC1.3	0.946636	4.54787	9.59906	6.59508733397631e-08	2.13529790208673e-06	8.21158	7.18078
PPIF.2	0.944281	3.64971	9.59898	6.59583626008893e-08	2.13529790208673e-06	8.21146	7.18073
TOMM5	0.512873	7.37851	9.59161	6.66381977085e-08	2.15587401643661e-06	8.20081	7.17628
PTPRR	1.42732	0.812687	9.59075	6.67183306490857e-08	2.15703417776029e-06	8.19957	7.17575
BET1.4	0.653419	2.47911	9.58993	6.67943490496995e-08	2.15805986366012e-06	8.19838	7.17526
NBN	0.758211	4.10576	9.58825	6.69510911739196e-08	2.16169056605415e-06	8.19595	7.17424
MTMR10	-1.09613	3.65567	-9.58473	6.72795709875966e-08	2.17085778652826e-06	8.19087	7.17212
ABCC4	0.854247	1.79567	9.58368	6.73780332767937e-08	2.17222002698072e-06	8.18935	7.17148
ABCA1.1	-2.63298	2.69305	-9.58333	6.74109576945701e-08	2.17222002698072e-06	8.18884	7.17127
NMT2.2	0.588372	4.71703	9.57931	6.77895507009269e-08	2.18297586863884e-06	8.18303	7.16884
MAN1B1	-0.735921	4.65081	-9.57634	6.80706737402337e-08	2.19058082296675e-06	8.17873	7.16704
FAM133B.	0.543154	4.52001	9.57346	6.8345117062735e-08	2.19796091982216e-06	8.17455	7.16529
CIRBP	-0.619292	5.94617	-9.57211	6.84734026143663e-08	2.19924621616606e-06	8.17261	7.16448
FLVCR2.1	-0.800178	0.342762	-9.57209	6.84753604105725e-08	2.19924621616606e-06	8.17258	7.16447
ORMDL1.1	0.779536	2.55444	9.56663	6.89992713040911e-08	2.2146129752819e-06	8.16466	7.16116
GABARAPL2.3	-0.593777	6.86275	-9.56608	6.90519586025146e-08	2.2148449815877e-06	8.16387	7.16082
NAAA	0.656463	4.14042	9.56325	6.93252199352869e-08	2.2221469511099e-06	8.15977	7.15911
HOXA1.1	-0.887697	1.57706	-9.55608	7.00218111060211e-08	2.24299979007729e-06	8.14939	7.15477
AP1S1.1	0.807897	3.42491	9.55427	7.01991773166971e-08	2.24720388779508e-06	8.14676	7.15367
EPGN.4	1.2684	0.317208	9.5522	7.04024002949962e-08	2.25222964358031e-06	8.14376	7.15241
EFS.3	-1.06174	1.74588	-9.55026	7.05939927752963e-08	2.2568769790013e-06	8.14094	7.15123
P2RX4	0.769418	3.17412	9.54957	7.06618847427779e-08	2.25756613012303e-06	8.13994	7.15081
ORAI2.3	0.734602	4.41897	9.54853	7.07646875292266e-08	2.25936900773196e-06	8.13843	7.15018
GPT2.1	-0.879003	3.42738	-9.54785	7.08313481350727e-08	2.26001633519123e-06	8.13745	7.14977
EREG	-2.24104	4.49734	-9.5432	7.1293633437437e-08	2.27312663524866e-06	8.13069	7.14695
C3orf14	0.74269	5.42152	9.54277	7.13355491419727e-08	2.27312663524866e-06	8.13008	7.14669
FUCA1.1	-1.59078	1.90938	-9.53937	7.16758982416469e-08	2.28236138167683e-06	8.12514	7.14463
BUB1	1.44662	3.54368	9.53894	7.17190442787084e-08	2.28236138167683e-06	8.12452	7.14437
TCF12.10	0.753769	3.29314	9.53777	7.18358502083502e-08	2.2845863536888e-06	8.12283	7.14366
FILIP1L	0.544112	3.01618	9.53541	7.2073803015199e-08	2.29065872831476e-06	8.11939	7.14222
NUPL2.3	0.88591	2.6462	9.5326	7.2357522547137e-08	2.29817680152647e-06	8.11531	7.14052
POT1.1	0.88743	0.590222	9.53198	7.24205530031217e-08	2.29868024978377e-06	8.11441	7.14014
RRP7A.2	1.19052	1.45703	9.52841	7.27827867243436e-08	2.30867378566632e-06	8.10923	7.13797
ARL8B.2	0.55515	4.78366	9.5266	7.2967354876551e-08	2.3130224230939e-06	8.1066	7.13687
SPRY1	-1.36385	2.9668	-9.52443	7.31894650839535e-08	2.31855469299115e-06	8.10344	7.13555
FRMD6	0.621355	8.07633	9.52024	7.36198229946859e-08	2.3292802172157e-06	8.09735	7.13301
MYO16	0.924298	0.987377	9.5202	7.36236512153069e-08	2.3292802172157e-06	8.0973	7.13298
ALDH7A1.2	-1.26404	1.87784	-9.51921	7.37259208818917e-08	2.33027591670248e-06	8.09586	7.13238
DPH3.1	0.656161	5.14656	9.51858	7.3790587976077e-08	2.33027591670248e-06	8.09495	7.132
RGS3.1	0.91277	4.31701	9.51851	7.37986071891944e-08	2.33027591670248e-06	8.09484	7.13195
GNAI1.1	0.67319	4.65194	9.51551	7.41082914784136e-08	2.3385389750073e-06	8.09049	7.13013
RNF103	-0.439944	5.14508	-9.51458	7.42048800595272e-08	2.34007130502284e-06	8.08914	7.12957
HOXB3.3	-0.715267	5.21197	-9.51335	7.4333341676834e-08	2.34260612754121e-06	8.08734	7.12882
CRHBP.1	-1.77788	0.657769	-9.50978	7.47060950780035e-08	2.35283152190723e-06	8.08214	7.12664
SOCS2	2.03824	4.05869	9.50873	7.48160713642115e-08	2.35477301615447e-06	8.08062	7.12601
PTTG1.	0.804794	6.21758	9.50532	7.51738084074283e-08	2.3645050311341e-06	8.07566	7.12393
PPIC.3	-0.634511	5.16069	-9.50421	7.52914293271468e-08	2.36667678688855e-06	8.07404	7.12325
MBTPS1	-0.547324	4.55296	-9.5034	7.53766832349641e-08	2.36782898811987e-06	8.07287	7.12276
TNIK.1	1.4275	1.51539	9.50164	7.55625207441007e-08	2.37213732969979e-06	8.07031	7.12169
PSMA2.1	0.522357	6.93639	9.50019	7.57168337023133e-08	2.37545110859247e-06	8.06819	7.12081
SYNGR1.5	-1.43881	2.49701	-9.49892	7.58520942414357e-08	2.37816327904198e-06	8.06634	7.12003
MAB21L1	-1.28533	4.71914	-9.49794	7.59562631590914e-08	2.37989778368955e-06	8.06491	7.11944
UTP20	0.682643	2.6217	9.49542	7.62251441984568e-08	2.38678758074371e-06	8.06124	7.1179
TPMT.2	0.504096	5.02126	9.49455	7.63179790146474e-08	2.38815964903767e-06	8.05998	7.11737
NIPSNAP3A	-0.557403	5.36538	-9.49189	7.66028888688921e-08	2.39553655421705e-06	8.05611	7.11575
POLD4.1	-0.556228	4.94423	-9.48547	7.72957413939311e-08	2.41565305464728e-06	8.04676	7.11184
ZNF117.1	1.19377	1.88178	9.48301	7.75636103116023e-08	2.422470654873e-06	8.04317	7.11034
PABPC5.3	1.00723	0.723147	9.48055	7.78318294654384e-08	2.42929045177136e-06	8.03958	7.10884
RNF145.1	-0.686044	5.60255	-9.47978	7.79157643469238e-08	2.43035331018618e-06	8.03846	7.10837
CDH11.4	1.43321	2.47023	9.47932	7.7966893814906e-08	2.43039219478557e-06	8.03778	7.10809
CC2D1B.1	-0.691495	0.968985	-9.46246	7.98356426813852e-08	2.48705382527011e-06	8.01318	7.0978
EML4.1	0.782515	2.49598	9.46092	8.00087842152235e-08	2.48943018946901e-06	8.01093	7.09686
ANKHD1.2	1.17375	1.82726	9.46087	8.0014114295564e-08	2.48943018946901e-06	8.01087	7.09683
NDRG4.1	-1.27914	1.31431	-9.4603	8.00783880624648e-08	2.48983996373925e-06	8.01003	7.09648
SERPINB6.2	-0.599747	5.60085	-9.45922	8.0200122098895e-08	2.49203466128977e-06	8.00845	7.09582
ZNF443.	0.624573	2.85623	9.45373	8.08218759076436e-08	2.50975362522129e-06	8.00043	7.09247
BRI3.1	0.702108	7.836	9.45056	8.11833312933843e-08	2.51937214476195e-06	7.9958	7.09053
CD36.1	4.70095	5.86543	9.44907	8.1353954539142e-08	2.5230600719644e-06	7.99362	7.08962
PPIF.1	0.982833	3.23827	9.44727	8.15603656619022e-08	2.52709031181127e-06	7.99099	7.08852
LUM	-1.60218	7.01866	-9.44702	8.15884177437461e-08	2.52709031181127e-06	7.99063	7.08837
CCNB2	0.858735	4.27858	9.44658	8.16395088623401e-08	2.52709031181127e-06	7.98998	7.0881
SLC29A3	-0.687563	3.18657	-9.44399	8.19371571626896e-08	2.53365601696116e-06	7.9862	7.08652
SIX5	-0.710251	2.81885	-9.44383	8.19556233884239e-08	2.53365601696116e-06	7.98597	7.08642
POLD4.2	-0.551331	4.96439	-9.44308	8.20425691938538e-08	2.53473560955164e-06	7.98487	7.08596
LOC653501.	-1.19679	0.471774	-9.44248	8.21118582504607e-08	2.53526866773064e-06	7.98399	7.08559
MXD4.4	-0.911986	1.84128	-9.43962	8.24431741521935e-08	2.54388621345356e-06	7.97981	7.08385
JAG1	-1.35946	1.96794	-9.43456	8.30326789337168e-08	2.56045454620794e-06	7.97241	7.08075
IDS.1	-0.867503	5.27446	-9.4251	8.41476427616608e-08	2.59319509844e-06	7.95856	7.07496
NFE2L1.3	-0.680443	6.37519	-9.41594	8.52413420573622e-08	2.62523936012566e-06	7.94515	7.06935
CCNA2	1.13765	5.02675	9.41525	8.53245646417954e-08	2.62614241217786e-06	7.94413	7.06893
WDR69.1	1.98708	1.19556	9.40693	8.63326504327257e-08	2.6549138989709e-06	7.93194	7.06382
ATP2C1	-0.725769	4.52791	-9.40641	8.63959147822652e-08	2.6549138989709e-06	7.93118	7.06351
STYXL1.4	0.613514	3.89931	9.40589	8.64592542959829e-08	2.6549138989709e-06	7.93042	7.06319
CARS.2	-0.623988	4.6878	-9.40574	8.64773276480199e-08	2.6549138989709e-06	7.9302	7.0631
IGF2R.1	-0.549309	5.57404	-9.40454	8.66240457118809e-08	2.65721357696504e-06	7.92844	7.06236
ALDH3A2.2	-1.41285	3.30891	-9.40424	8.66613105742263e-08	2.65721357696504e-06	7.92799	7.06217
RUNX1T1.2	1.75436	2.90854	9.40309	8.68017901054085e-08	2.6594069973849e-06	7.92631	7.06147
MCM7.1	1.67836	2.87053	9.40276	8.68420124961903e-08	2.6594069973849e-06	7.92583	7.06127
N4BP2L2.2	-0.927932	4.01656	-9.40185	8.69540466129211e-08	2.66116523811227e-06	7.92449	7.06071
MAFB.1	0.722656	-0.299805	9.39946	8.72484574346621e-08	2.6667032790358e-06	7.92098	7.05924
AP4M1.2	0.620157	1.88115	9.39905	8.72992022097224e-08	2.6667032790358e-06	7.92038	7.05899
AP4M1.3	0.620157	1.88115	9.39905	8.72992022097224e-08	2.6667032790358e-06	7.92038	7.05899
KCTD16.1	-0.85947	1.78758	-9.3979	8.74407584255548e-08	2.66935377945481e-06	7.91869	7.05829
PCDHB3.2	1.547	0.536037	9.3949	8.78120876439378e-08	2.67901097945394e-06	7.91429	7.05645
HECTD2.2	-0.739599	4.64079	-9.39396	8.79291383956618e-08	2.68090330470177e-06	7.91291	7.05587
ATP2C1.1	-0.623919	6.88019	-9.39337	8.80030202200999e-08	2.68147789316054e-06	7.91204	7.0555
HMMR	1.22001	3.84407	9.39192	8.81833456194553e-08	2.68529310329444e-06	7.90991	7.05461
FGF5	1.19998	3.43128	9.39005	8.84167958690309e-08	2.69072025504742e-06	7.90716	7.05347
POR.3	0.719076	4.08717	9.38468	8.9089981620044e-08	2.70951440979512e-06	7.89929	7.05017
RNF212	-0.929243	0.119193	-9.3774	9.00123984609084e-08	2.73566311672077e-06	7.88859	7.0457
VIPAR.1	-0.579118	3.59893	-9.37671	9.01007096522012e-08	2.73566311672077e-06	7.88757	7.04527
SUSD1	0.699358	3.83672	9.37657	9.0118207428612e-08	2.73566311672077e-06	7.88737	7.04519
MT1M.1	-0.833048	4.55883	-9.37404	9.04422394275199e-08	2.74379003075194e-06	7.88364	7.04363
PLCB4	1.22973	2.33058	9.36982	9.09834871801705e-08	2.75849250926712e-06	7.87745	7.04104
VCAN.6	-0.623813	6.88977	-9.36737	9.13006363050746e-08	2.76638656844269e-06	7.87383	7.03953
VGLL4	-0.583498	3.51461	-9.36357	9.17929754727367e-08	2.77957573087798e-06	7.86825	7.03719
ROBO2.2	-2.38147	0.0147533	-9.36266	9.19112006878967e-08	2.78142703100354e-06	7.86691	7.03663
CHPF.2	-0.743389	3.62177	-9.36057	9.21840216841751e-08	2.78795152358559e-06	7.86383	7.03534
OXCT1.1	0.65669	3.43093	9.35936	9.23425995379824e-08	2.7910149718918e-06	7.86205	7.0346
CTHRC1.1	0.674713	8.23642	9.35433	9.30027450128691e-08	2.80922488686733e-06	7.85465	7.0315
ADD3.2	-0.899318	7.17222	-9.35163	9.33589383520858e-08	2.81823679949834e-06	7.85068	7.02984
TRPM4	0.621495	2.07128	9.34567	9.41518063601334e-08	2.83898192503866e-06	7.8419	7.02617
BIRC5.10	0.7724	1.80844	9.34559	9.41626942831263e-08	2.83898192503866e-06	7.84178	7.02612
FBLN2	-2.07787	5.10124	-9.34425	9.43422827342656e-08	2.84263741458187e-06	7.8398	7.02529
MAGED2	-0.714128	5.2333	-9.34137	9.47281184402114e-08	2.8524990028702e-06	7.83556	7.02352
ORC5	0.677805	4.47251	9.34059	9.4832806674652e-08	2.85388758913057e-06	7.83441	7.02304
CRIPT.4	-0.644677	2.84397	-9.33633	9.54078882625873e-08	2.86942168637641e-06	7.82813	7.02042
AFAP1L1.1	-0.843456	1.38136	-9.33532	9.55452692490091e-08	2.87178075777312e-06	7.82664	7.01979
LNX1	-0.73414	0.722216	-9.33317	9.58368882730007e-08	2.87876995711291e-06	7.82347	7.01847
ZNF423.2	-0.819334	1.09009	-9.32507	9.69460017583368e-08	2.91029149579155e-06	7.81152	7.01347
VWA5A.1	-2.40794	1.3475	-9.32147	9.74437130539059e-08	2.9234313961899e-06	7.80621	7.01125
GSTO2.2	0.990778	1.31214	9.31615	9.81834443963004e-08	2.9433213273845e-06	7.79835	7.00796
CLDN12.1	0.794602	4.56877	9.31562	9.82569684717596e-08	2.9433213273845e-06	7.79758	7.00764
ZNF232.3	0.556114	2.49209	9.3154	9.82879151031274e-08	2.9433213273845e-06	7.79725	7.0075
HOXB4	-0.794849	1.2206	-9.31224	9.8729961317828e-08	2.95474273668748e-06	7.79259	7.00555
C8orf82	-0.686874	3.59652	-9.30909	9.91741545139511e-08	2.96621433777086e-06	7.78793	7.0036
MRPS17	0.641166	4.40127	9.30813	9.9309978956293e-08	2.96782453425277e-06	7.7865	7.00301
RAB33B.1	-1.08455	3.19526	-9.30784	9.93498176463665e-08	2.96782453425277e-06	7.78609	7.00283
FIGNL1	1.78514	4.27006	9.30582	9.96359685956136e-08	2.9737640837432e-06	7.7831	7.00158
CFLAR	-0.53971	3.55812	-9.30558	9.96707185409598e-08	2.9737640837432e-06	7.78274	7.00143
AKAP12	-0.643807	7.93132	-9.30286	1.00056583980104e-07	2.98344974582537e-06	7.77873	6.99975
MTHFD1	0.769667	5.18889	9.30147	1.0025469425677e-07	2.98752857099593e-06	7.77667	6.9989
OMD.1	-2.49933	3.16423	-9.30084	1.00344896256167e-07	2.98838877469009e-06	7.77574	6.9985
FBN1.4	-0.827662	5.0781	-9.29975	1.0050160713486e-07	2.99021298036047e-06	7.77412	6.99783
FILIP1L.4	0.786344	2.69471	9.29956	1.00528895813605e-07	2.99021298036047e-06	7.77383	6.99771
PPIF	1.06939	2.51292	9.29912	1.0059097420152e-07	2.99023395060796e-06	7.77319	6.99744
TMEM66	-0.586789	6.74396	-9.2965	1.00966777170359e-07	2.99957519347209e-06	7.76932	6.99582
NTN4	-1.52161	5.75516	-9.29567	1.01086950333198e-07	3.00131529197689e-06	7.76809	6.9953
KDM5C.3	-0.810814	3.47369	-9.28985	1.01927587013036e-07	3.0244311172041e-06	7.75948	6.99171
ANTXR2.2	-0.64315	5.35619	-9.28475	1.02671843429787e-07	3.04466071551192e-06	7.75193	6.98855
PER2.2	-0.990109	1.18014	-9.2837	1.02825889055815e-07	3.04512307359681e-06	7.75037	6.9879
BAZ1A	0.793154	4.83831	9.28362	1.028372576105e-07	3.04512307359681e-06	7.75026	6.98785
HIST1H1C	-0.834887	3.79812	-9.28336	1.02874934919345e-07	3.04512307359681e-06	7.74988	6.98769
C1orf174.1	0.600393	5.74824	9.27579	1.03991876960054e-07	3.07602838634708e-06	7.73866	6.983
STEAP2	1.42365	3.70093	9.27543	1.0404529331103e-07	3.07602838634708e-06	7.73813	6.98278
ADD3.1	-0.762924	7.13422	-9.27373	1.04296967012845e-07	3.08137543106126e-06	7.73562	6.98173
ITGA1	1.04504	0.696215	9.27336	1.04352642774333e-07	3.08137543106126e-06	7.73506	6.9815
DPH3	0.757557	5.15484	9.26947	1.04933012146699e-07	3.09663611012201e-06	7.7293	6.97909
MKKS.2	0.625193	5.30156	9.26464	1.05659671670859e-07	3.11463611113571e-06	7.72214	6.97609
BUB1B	1.35824	3.95023	9.26456	1.0567081588825e-07	3.11463611113571e-06	7.72203	6.97604
SQSTM1.2	0.688172	8.26989	9.26219	1.06030243049241e-07	3.12182250826588e-06	7.7185	6.97457
SHANK3	-1.01928	0.698679	-9.2621	1.06042778440541e-07	3.12182250826588e-06	7.71838	6.97452
TTC17	-0.459639	4.88074	-9.26133	1.06159441524476e-07	3.12336975238859e-06	7.71724	6.97404
C7orf58	0.815229	6.62319	9.25417	1.072503309403e-07	3.15356102840875e-06	7.70662	6.9696
TIPARP	-0.510197	7.35203	-9.25311	1.07413670130496e-07	3.15645888787578e-06	7.70504	6.96894
G0S2	-2.69252	0.656429	-9.25115	1.0771525139175e-07	3.16341318764848e-06	7.70213	6.96772
BMP4	-1.32207	1.34419	-9.25001	1.07889710918989e-07	3.1666280092741e-06	7.70044	6.96702
GTSE1.2	1.12493	2.32211	9.24941	1.07983079726156e-07	3.16746033137735e-06	7.69955	6.96664
SNX7.1	0.499111	5.55406	9.24555	1.08580935632267e-07	3.18308083386e-06	7.69381	6.96425
TRIM8.1	0.587334	5.86612	9.24348	1.08902534717314e-07	3.19058887341971e-06	7.69074	6.96296
MCPH1.2	0.850376	1.28688	9.23586	1.10095016491975e-07	3.22358737591467e-06	7.67943	6.95823
CNOT6L.6	-0.762741	0.95105	-9.23425	1.10349882812502e-07	3.22910930353799e-06	7.67703	6.95723
PURB	0.755928	1.82274	9.23324	1.1050951882474e-07	3.231839601548e-06	7.67553	6.9566
STYXL1.2	0.59305	4.7391	9.23085	1.10887534191593e-07	3.24094927467475e-06	7.67198	6.95512
LCORL.1	0.681035	1.54951	9.22986	1.1104489936835e-07	3.24360286991893e-06	7.67051	6.9545
IL7R.1	1.69969	1.61126	9.22721	1.11466964654893e-07	3.25398049845159e-06	7.66657	6.95285
SHROOM3	1.57593	2.1601	9.22608	1.1164788695354e-07	3.257310388114e-06	7.66488	6.95215
PPIF.3	1.10038	6.23203	9.21772	1.12992152379848e-07	3.29455634246019e-06	7.65245	6.94695
H2AFY2	-0.809705	0.379089	-9.21013	1.14227341018823e-07	3.32857925186549e-06	7.64116	6.94223
GRAMD1A.1	-0.635718	2.99456	-9.20811	1.14559161956995e-07	3.33625313142182e-06	7.63815	6.94097
PTX3	-0.726622	8.41822	-9.20334	1.15346072427934e-07	3.35716328604168e-06	7.63104	6.938
FUCA2	0.526072	6.40951	9.2022	1.15534887585468e-07	3.36065121966517e-06	7.62934	6.93729
MEPCE	0.553231	4.93386	9.1956	1.16633054813648e-07	3.38965163883065e-06	7.61951	6.93318
GYG1	0.53958	6.45001	9.19538	1.16671027427425e-07	3.38965163883065e-06	7.61918	6.93304
ABCA6.1	-1.49876	2.29256	-9.19399	1.16904134889648e-07	3.3942698083871e-06	7.6171	6.93217
C2orf68	-1.06481	1.78967	-9.1936	1.16969315879519e-07	3.3942698083871e-06	7.61652	6.93193
NFATC4.2	-0.74127	3.85369	-9.19135	1.17347010484573e-07	3.40320300287462e-06	7.61318	6.93053
CENPF.1	1.08327	3.51675	9.19035	1.17515580395988e-07	3.40606431175093e-06	7.61168	6.9299
GYG1.1	0.509512	6.52695	9.17839	1.19551453128151e-07	3.46301183074304e-06	7.59384	6.92245
CCDC112.2	0.682294	3.21883	9.17763	1.19682264533973e-07	3.46444584075885e-06	7.59271	6.92197
HMMR.1	1.2005	3.39842	9.17728	1.19743171377158e-07	3.46444584075885e-06	7.59218	6.92175
TMEM14B	0.608531	6.91146	9.17404	1.20302637395274e-07	3.47856682443473e-06	7.58734	6.91972
DERA	0.638512	6.54165	9.1721	1.20637942106178e-07	3.48619324750725e-06	7.58445	6.91852
VKORC1L1	1.22297	4.22441	9.16943	1.21101680814489e-07	3.49577755032595e-06	7.58046	6.91685
HMCN1	1.06505	2.10455	9.16937	1.2111310095953e-07	3.49577755032595e-06	7.58037	6.91681
TAF11.2	-0.495216	3.42416	-9.167	1.21525246971446e-07	3.50559685194955e-06	7.57684	6.91533
MCTP1.3	1.00384	1.17029	9.16652	1.21610559469938e-07	3.50598205828067e-06	7.57611	6.91503
ISPD	0.872478	1.53683	9.16243	1.22327200223431e-07	3.52433724892259e-06	7.57001	6.91248
GABARAPL2.2	-0.543126	6.41818	-9.16207	1.22391909715878e-07	3.52433724892259e-06	7.56946	6.91225
FCHSD2	-0.511055	4.48072	-9.15905	1.22923889772949e-07	3.53756512552724e-06	7.56495	6.91036
YWHAH	0.581492	7.61212	9.15705	1.23279087176812e-07	3.54569284854111e-06	7.56195	6.90911
GLG1.3	-0.639283	5.08351	-9.15339	1.23930480147062e-07	3.56059898677743e-06	7.55648	6.90682
KRIT1.3	0.675425	3.70429	9.15331	1.23943513845378e-07	3.56059898677743e-06	7.55637	6.90678
AP1S1	0.890861	3.39159	9.15127	1.24308431282259e-07	3.568977836732e-06	7.55332	6.9055
GPD1L.1	-1.4359	1.27771	-9.14638	1.25187116595836e-07	3.59208874839949e-06	7.546	6.90244
LAMC1.1	-0.517676	8.60292	-9.14485	1.25463948485497e-07	3.59791318311381e-06	7.54371	6.90148
DTX2	0.611162	1.90967	9.14417	1.25587115314984e-07	3.59932672492744e-06	7.54269	6.90105
CD9.1	0.627552	8.25864	9.14307	1.25785966604283e-07	3.60276714271067e-06	7.54105	6.90037
ZNF800.1	0.544727	2.86773	9.14269	1.25855048579565e-07	3.60276714271067e-06	7.54048	6.90013
ZRANB1	-0.47975	3.81344	-9.14097	1.2616723118953e-07	3.60958299355036e-06	7.5379	6.89905
HIST2H2BE	-0.765555	2.33765	-9.13968	1.26402471679377e-07	3.6141908598372e-06	7.53597	6.89824
ARHGEF37.2	-0.786407	-0.151518	-9.13682	1.26923522508618e-07	3.62696062385038e-06	7.5317	6.89646
MRPS24	0.639957	7.4727	9.13357	1.2751928630045e-07	3.64184916009995e-06	7.52683	6.89442
FLJ36031.1	1.16885	2.36994	9.12964	1.28244772578929e-07	3.65896369388676e-06	7.52094	6.89196
FBL	0.637071	6.56829	9.12917	1.28331272310331e-07	3.65896369388676e-06	7.52024	6.89167
SYCP2	0.486372	-0.716135	9.12871	1.28417854667176e-07	3.65896369388676e-06	7.51954	6.89137
LHFPL2	-1.05215	2.84852	-9.1287	1.28418946606181e-07	3.65896369388676e-06	7.51953	6.89137
RGS7.1	-0.879803	0.0123858	-9.12435	1.29227822595673e-07	3.67985854617554e-06	7.51301	6.88864
NUP35.3	0.697044	3.78189	9.12353	1.29380108617503e-07	3.68204302106424e-06	7.51178	6.88813
NDE1.3	-0.587759	3.07957	-9.11979	1.300812955902e-07	3.69983705998e-06	7.50617	6.88579
C6orf72	-0.617618	5.75604	-9.11806	1.30406188495492e-07	3.70691383656787e-06	7.50358	6.8847
FAM176A	0.573553	4.40242	9.11355	1.31259005223782e-07	3.72898032216509e-06	7.49681	6.88187
C18orf54.1	1.28928	1.69551	9.11294	1.31373120676965e-07	3.73004731096917e-06	7.49591	6.88149
GLTP.1	0.607886	3.88742	9.11186	1.31579379025209e-07	3.73352306535527e-06	7.49428	6.88081
TPRKB.4	0.661648	1.41883	9.11149	1.31648795744845e-07	3.73352306535527e-06	7.49373	6.88058
CPNE7.1	0.729973	3.53973	9.10871	1.32178798262882e-07	3.74637312912398e-06	7.48956	6.87884
SYT14.1	0.941798	0.329716	9.10302	1.33271135664738e-07	3.77513736735892e-06	7.48101	6.87526
ADAMTS7	-0.623165	2.38814	-9.09738	1.3436123359972e-07	3.80380477829491e-06	7.47255	6.87173
YPEL2	-0.917786	3.39941	-9.09599	1.34631426501662e-07	3.80924062834727e-06	7.47046	6.87085
FMOD	-0.754003	0.742962	-9.09202	1.35406566117152e-07	3.82817190311608e-06	7.4645	6.86836
FAM195B	-0.519515	3.16072	-9.09158	1.35493822617833e-07	3.82817190311608e-06	7.46383	6.86808
C7orf49	0.776188	4.62209	9.09136	1.35536236871952e-07	3.82817190311608e-06	7.4635	6.86794
PECAM1.1	-0.773877	1.85456	-9.08923	1.3595429279934e-07	3.83775495583398e-06	7.4603	6.86661
FUCA1	-1.8547	1.78472	-9.08813	1.36170718972207e-07	3.84070339963347e-06	7.45865	6.86592
RPS2P32	0.894944	2.9481	9.08784	1.36228467879382e-07	3.84070339963347e-06	7.45821	6.86573
MXI1.4	-1.09876	3.55302	-9.08746	1.36304419867986e-07	3.84070339963347e-06	7.45763	6.86549
MAGED2.3	-0.666301	4.60916	-9.0871	1.36374058564219e-07	3.84070339963347e-06	7.4571	6.86527
C1orf107	0.754286	3.05103	9.08626	1.36540209390505e-07	3.84190709988648e-06	7.45584	6.86474
TRAFD1.1	-0.519617	4.5762	-9.08609	1.36574506321649e-07	3.84190709988648e-06	7.45558	6.86463
CCPG1.1	-0.84205	5.39535	-9.0845	1.36889494038494e-07	3.84854583297376e-06	7.45318	6.86363
TEP1	-0.515841	3.60571	-9.08134	1.37517672588365e-07	3.86397695723778e-06	7.44843	6.86164
C9orf7	-0.792447	1.92858	-9.0808	1.37624534915328e-07	3.86475077241763e-06	7.44762	6.8613
OXCT1	0.667167	4.32452	9.07123	1.39545855138041e-07	3.91644766937538e-06	7.43322	6.85528
MET.2	1.36815	4.62792	9.07072	1.39648652847625e-07	3.917076375384e-06	7.43246	6.85496
ANO6.1	0.585062	5.21436	9.07012	1.39769909145944e-07	3.91735394496869e-06	7.43156	6.85459
DVL3.1	-0.617599	3.85258	-9.06988	1.39819352865247e-07	3.91735394496869e-06	7.43119	6.85443
PYGB.1	-0.65628	3.72366	-9.06651	1.40502264248654e-07	3.93419185885334e-06	7.42613	6.85232
IFT20.1	-0.542307	5.52126	-9.06612	1.40581832155159e-07	3.93419185885334e-06	7.42554	6.85207
FAM126A.1	0.750293	6.46722	9.06474	1.40864147144518e-07	3.93982949321194e-06	7.42346	6.8512
CHN1.1	0.610179	-0.513652	9.06401	1.4101370475974e-07	3.94174969782218e-06	7.42235	6.85074
CARS	-0.57583	5.15337	-9.06358	1.41100559014012e-07	3.94191596117011e-06	7.42171	6.85047
MDP1	-0.74746	3.98356	-9.06167	1.41493402459623e-07	3.9506255327437e-06	7.41883	6.84926
DOCK7.4	-0.437139	4.7573	-9.06099	1.41631288241796e-07	3.95221055310239e-06	7.41781	6.84884
SYAP1	-0.56168	5.2519	-9.05914	1.42011823501185e-07	3.96056099864038e-06	7.41503	6.84768
SGK494.	1.24845	1.31802	9.05603	1.42655006792096e-07	3.97622267787443e-06	7.41033	6.84571
SLC6A9	-0.609866	3.5271	-9.05366	1.43145362560649e-07	3.98760912217262e-06	7.40677	6.84422
C9orf16	-0.601265	2.74418	-9.05092	1.43716044249386e-07	3.99990104782541e-06	7.40264	6.84249
TXNRD2.2	-0.738199	2.21087	-9.05059	1.43785786943632e-07	3.99990104782541e-06	7.40213	6.84228
MEIS2	-0.763725	4.83631	-9.05014	1.43880015365424e-07	3.99990104782541e-06	7.40145	6.842
ITFG1	-0.555461	5.59056	-9.04997	1.43914998087885e-07	3.99990104782541e-06	7.4012	6.84189
CCM2	0.785412	5.10817	9.04763	1.44404007494849e-07	4.00907470175374e-06	7.39768	6.84042
PAK1	0.643851	4.07071	9.04761	1.4440963223139e-07	4.00907470175374e-06	7.39764	6.8404
TEK	1.52233	0.575003	9.04654	1.44633731702043e-07	4.01300949657571e-06	7.39603	6.83973
PRKAR1B.2	0.934488	1.50744	9.04146	1.45704172622941e-07	4.04040904868238e-06	7.38837	6.83653
XRCC6BP1	-1.14463	2.52895	-9.04097	1.45808276529226e-07	4.04099593234183e-06	7.38762	6.83622
FAM8A1	-0.784684	5.0777	-9.03934	1.46152803402242e-07	4.04824155051962e-06	7.38517	6.83519
FILIP1L.1	0.837757	5.03	9.03689	1.46675486565682e-07	4.06012705326747e-06	7.38146	6.83364
MAML2.1	-0.484823	3.94451	-9.03654	1.46748568219778e-07	4.06012705326747e-06	7.38095	6.83343
HGF	-1.14763	0.0862648	-9.03528	1.4701846129662e-07	4.06528573853231e-06	7.37904	6.83263
FBXO25.1	-0.8962	3.04114	-9.03214	1.47690929741283e-07	4.08156408329822e-06	7.3743	6.83065
GLI3	1.26247	3.9521	9.03134	1.47862933681894e-07	4.08400105150182e-06	7.37309	6.83014
ZFX	-0.732881	4.04774	-9.02709	1.48777735522444e-07	4.10466532105976e-06	7.36668	6.82746
SLC37A3.1	0.672872	4.98585	9.02701	1.48796834456129e-07	4.10466532105976e-06	7.36655	6.82741
FGL2	-3.32163	3.53022	-9.0267	1.48863831991967e-07	4.10466532105976e-06	7.36608	6.82721
NPDC1	-0.681863	4.35992	-9.02386	1.49478642809078e-07	4.11736220972396e-06	7.3618	6.82542
POLD2	0.609782	5.6223	9.02379	1.49493324350431e-07	4.11736220972396e-06	7.3617	6.82538
CDK14.2	1.06505	2.94872	9.01893	1.50554072983103e-07	4.14423477055523e-06	7.35436	6.82231
ZFC3H1	-0.437016	4.2227	-9.01661	1.51064619357869e-07	4.15594036383632e-06	7.35084	6.82084
C4orf46.1	0.872666	5.23366	9.01506	1.51406243455345e-07	4.16298814539014e-06	7.34849	6.81986
NRBF2.1	-0.483863	5.40228	-9.0106	1.52391747566897e-07	4.18772178508424e-06	7.34175	6.81704
UBE3C	0.629806	4.83429	9.00633	1.53342352192137e-07	4.20934474892274e-06	7.33529	6.81434
EPHA4.1	-1.06729	0.974241	-9.00629	1.53351400380482e-07	4.20934474892274e-06	7.33523	6.81431
PDGFA.2	-0.950398	0.495413	-9.00466	1.53714358030615e-07	4.21693184232411e-06	7.33278	6.81329
SLC25A37	-0.763941	1.91841	-9.00358	1.53957400203121e-07	4.2212225395028e-06	7.33114	6.8126
XPR1.2	0.58806	4.63067	9.00271	1.54152433445029e-07	4.22419283594416e-06	7.32982	6.81205
NFATC4.12	-0.810515	3.25742	-9.00097	1.54543140599358e-07	4.23251877250247e-06	7.32719	6.81095
ZC3HAV1.3	1.28417	1.81764	8.99998	1.54765989293738e-07	4.2362407473986e-06	7.3257	6.81032
COL5A2.2	-1.58039	1.29523	-8.99877	1.55041055041857e-07	4.24138702063411e-06	7.32385	6.80955
FKBP7.2	-0.835229	4.948	-8.99471	1.55959428246508e-07	4.26411630921794e-06	7.31772	6.80699
DNMBP	-0.515133	5.23372	-8.9922	1.56531608231779e-07	4.27680382755444e-06	7.31391	6.8054
MAGT1.2	-0.465259	6.60535	-8.99191	1.56599031820474e-07	4.27680382755444e-06	7.31347	6.80521
DLD.1	0.545988	5.63996	8.99011	1.57010472094348e-07	4.28563821926097e-06	7.31074	6.80407
ROBO1.2	-0.807171	4.49226	-8.98871	1.57331373046416e-07	4.28993369250157e-06	7.30862	6.80318
TBC1D19	-0.648157	4.10622	-8.98865	1.57343941309887e-07	4.28993369250157e-06	7.30854	6.80315
GGCT	0.778661	5.48269	8.98595	1.57965993236733e-07	4.30448496783005e-06	7.30444	6.80144
SFT2D2	0.575248	4.12061	8.9845	1.58298657582928e-07	4.31113873379285e-06	7.30225	6.80052
KIAA0101.1	0.933053	5.39533	8.98077	1.59162758251654e-07	4.33034323051477e-06	7.2966	6.79816
MIB2	-0.78397	1.6248	-8.98069	1.59181575589096e-07	4.33034323051477e-06	7.29648	6.79811
HIP1.3	1.18484	1.65985	8.97472	1.60574399003728e-07	4.36579568541275e-06	7.28743	6.79432
NPRL2.2	-0.57059	4.17306	-8.97257	1.61079445911395e-07	4.37708464232849e-06	7.28417	6.79296
ZHX2	-1.00206	2.68477	-8.97207	1.61197718444436e-07	4.37780483237052e-06	7.2834	6.79264
WHSC1.6	1.11814	2.54308	8.9717	1.61285654819282e-07	4.37780483237052e-06	7.28284	6.7924
MXD4.2	-1.16841	4.1714	-8.97119	1.61405173367257e-07	4.37860960846298e-06	7.28207	6.79208
ADD3	-0.912374	7.20211	-8.96178	1.63639225955459e-07	4.43674477852079e-06	7.26779	6.78611
SQSTM1.4	0.688711	8.26195	8.96005	1.64052355681782e-07	4.4454721209832e-06	7.26517	6.78502
DBI.2	0.531992	6.89013	8.95961	1.64159904091334e-07	4.44591375605223e-06	7.26449	6.78473
RBBP9.1	-0.51075	4.48459	-8.95856	1.64411083422074e-07	4.45024267027239e-06	7.2629	6.78407
RAB40B	-0.784555	3.68733	-8.95546	1.65158720488724e-07	4.4679973235156e-06	7.25819	6.7821
MDFIC.1	0.8753	5.14482	8.95341	1.65653061260368e-07	4.47888371294542e-06	7.25508	6.7808
PAMR1.1	-1.33013	5.16828	-8.95214	1.65962640721054e-07	4.48476526966787e-06	7.25314	6.77999
PPARG	1.31365	4.67209	8.95149	1.66120169058481e-07	4.4855005759786e-06	7.25216	6.77958
CKAP2	0.813828	3.58745	8.95127	1.66173977661865e-07	4.4855005759786e-06	7.25182	6.77944
AIFM2.2	0.687242	3.97253	8.94692	1.67233122337448e-07	4.51159035798733e-06	7.24522	6.77668
RABL5.4	0.560862	4.08889	8.9442	1.67901535731476e-07	4.52711600659047e-06	7.24108	6.77495
DHRS3.1	-1.13161	0.519261	-8.94007	1.68917746267439e-07	4.55199692126226e-06	7.23481	6.77232
FOXQ1.1	1.26954	6.5225	8.93799	1.69434665493769e-07	4.56340285914173e-06	7.23164	6.771
C22orf29.3	-0.703997	3.08277	-8.93738	1.6958562291417e-07	4.56494514896364e-06	7.23071	6.77061
SGOL1	1.29915	1.07503	8.93316	1.70637854360043e-07	4.59073304258975e-06	7.22429	6.76792
ATP2B1.1	1.16081	3.15126	8.93111	1.71148710634549e-07	4.60193569510843e-06	7.22118	6.76663
PSME4.5	1.13738	3.14439	8.92924	1.716197037126e-07	4.61205471830408e-06	7.21833	6.76543
MCM9.1	0.507826	2.11535	8.92734	1.72097603912581e-07	4.62234810244143e-06	7.21544	6.76423
RBBP9	-0.45702	3.71114	-8.92604	1.72426949508864e-07	4.62864233276631e-06	7.21345	6.76339
HIP1R.1	-0.824037	3.04446	-8.92493	1.72707661008803e-07	4.6336248125941e-06	7.21176	6.76269
MDFIC	0.741479	4.70423	8.92418	1.72897191008017e-07	4.63615681909335e-06	7.21062	6.76221
MOSC2.1	-1.45483	-0.000880575	-8.92227	1.73382142951673e-07	4.6466032832186e-06	7.20772	6.761
IRF1	0.877472	2.9849	8.92006	1.73943908995014e-07	4.6590957306515e-06	7.20436	6.75959
ASF1A	-0.650799	4.18121	-8.91522	1.75183201556936e-07	4.68971205838298e-06	7.19698	6.75651
TRPS1.2	-0.920905	2.92653	-8.91059	1.76377306378338e-07	4.71908573386348e-06	7.18993	6.75356
PLCB1	-0.845112	4.68536	-8.90854	1.76909198601816e-07	4.72748913413771e-06	7.1868	6.75225
ALPK2	-1.08958	5.84965	-8.90835	1.76956863629026e-07	4.72748913413771e-06	7.18652	6.75213
C19orf12.2	-0.515856	3.19965	-8.90825	1.76982475692032e-07	4.72748913413771e-06	7.18637	6.75207
RABL5.2	0.559896	4.94973	8.90776	1.7711141337679e-07	4.72834097673642e-06	7.18561	6.75175
TRERF1	0.882961	2.71034	8.90601	1.77566298014482e-07	4.73788892215859e-06	7.18295	6.75064
ZNF215.1	0.908079	-0.597434	8.89753	1.79792105035454e-07	4.79465295103307e-06	7.17001	6.74523
KCNJ15	0.751978	1.53057	8.89399	1.80728395728088e-07	4.81698517322972e-06	7.16461	6.74297
NAALADL1	-0.832479	1.11613	-8.89209	1.81233730421307e-07	4.82781291065441e-06	7.16171	6.74176
SLC25A40	1.08488	2.9692	8.89032	1.81706317917175e-07	4.83553005443841e-06	7.15901	6.74063
HMGB1	0.736025	4.20314	8.89026	1.81721922943983e-07	4.83553005443841e-06	7.15892	6.74059
FGFR1.2	0.543586	6.67199	8.88915	1.82019589826625e-07	4.84080701721224e-06	7.15722	6.73988
SORBS2.2	-1.05185	1.09893	-8.88303	1.83663898106357e-07	4.88187258239931e-06	7.14788	6.73598
FOXP2.2	0.849323	-0.305573	8.88036	1.84386643187172e-07	4.89581587124212e-06	7.1438	6.73427
HDAC9.1	0.950136	1.58336	8.88035	1.84389436470779e-07	4.89581587124212e-06	7.14378	6.73426
FSCN1.1	0.673142	3.68983	8.87669	1.85384728046311e-07	4.919561394266e-06	7.13819	6.73193
COX16	-0.665051	2.83722	-8.87603	1.85564466199523e-07	4.92165047478126e-06	7.13718	6.73151
CDC7	1.11975	1.2363	8.87435	1.86022376909039e-07	4.93049704329183e-06	7.13462	6.73043
SCML1.1	0.849423	2.63447	8.87392	1.86140408772184e-07	4.93049704329183e-06	7.13396	6.73016
RRAGD.1	-1.73002	-0.0807982	-8.8737	1.86201604196399e-07	4.93049704329183e-06	7.13362	6.73002
NFIB.2	-0.590741	4.12203	-8.87306	1.86376650882284e-07	4.93245148521818e-06	7.13265	6.72961
LTBP3.2	-0.775653	2.10174	-8.86941	1.8738026563576e-07	4.95631992524728e-06	7.12707	6.72728
PTPRJ.3	-1.02185	0.878213	-8.86894	1.87510472205236e-07	4.95707283059334e-06	7.12635	6.72697
TMCO7.1	0.680798	3.71031	8.86683	1.8809301559197e-07	4.96977652151409e-06	7.12312	6.72563
ANO6.5	0.496627	4.46225	8.8653	1.88519534953497e-07	4.97834622330855e-06	7.12077	6.72464
TBX1.1	-0.962035	1.76704	-8.86241	1.89322213784143e-07	4.99683472372211e-06	7.11636	6.7228
DYNC2LI1	-1.0072	4.21045	-8.86098	1.89721281476551e-07	5.00465634872795e-06	7.11417	6.72188
CXXC5.2	-0.629517	6.05976	-8.86029	1.8991500390201e-07	5.00705563858967e-06	7.11311	6.72144
HIST3H2A	-0.723713	1.73566	-8.85942	1.90157267890112e-07	5.01073142571229e-06	7.11179	6.72089
DBI.1	0.58781	6.40686	8.85609	1.91093174075014e-07	5.03267114988261e-06	7.10669	6.71875
HMMR.3	1.2799	5.65375	8.85477	1.9146581588298e-07	5.0397609300111e-06	7.10466	6.71791
CDCA7L	0.762982	2.46817	8.84928	1.93019559093927e-07	5.0779152041978e-06	7.09627	6.7144
SFRP4	0.692473	-0.415619	8.84736	1.93568508637096e-07	5.08960867664145e-06	7.09332	6.71317
LNP1	-0.789756	1.93243	-8.84592	1.93980453688307e-07	5.0976891394831e-06	7.09111	6.71224
ADCK2.2	0.702296	0.379534	8.84414	1.94488539984723e-07	5.10828606206776e-06	7.08839	6.71111
CLN8.2	-0.502226	3.77168	-8.84232	1.95013602674998e-07	5.1193172141871e-06	7.08559	6.70994
AKR1B10.1	-2.28717	1.00499	-8.84064	1.9549678607323e-07	5.12923770116313e-06	7.08302	6.70886
ENOSF1.1	0.520167	4.55539	8.83635	1.96737271316017e-07	5.15900609960117e-06	7.07645	6.70611
CKAP2.3	0.819699	3.69086	8.83554	1.96972952617256e-07	5.16240785229582e-06	7.07521	6.70559
PYGB.2	-0.661093	3.19062	-8.8349	1.97159654780376e-07	5.16452295710188e-06	7.07422	6.70518
PGRMC1	0.437476	8.01354	8.83448	1.97282034417317e-07	5.16495178983371e-06	7.07358	6.70491
AGPAT5	0.856809	5.65203	8.82849	1.99034129587551e-07	5.20802409332152e-06	7.06439	6.70107
NPRL2	-0.593863	4.12419	-8.82739	1.99358752382502e-07	5.2129752688817e-06	7.0627	6.70036
NCAPG2.2	0.651648	-0.136215	8.82712	1.9943733634078e-07	5.2129752688817e-06	7.06229	6.70019
GHR.1	-1.16313	0.220311	-8.82523	1.99994604976068e-07	5.22473841482252e-06	7.05939	6.69898
NAV1	-0.9186	5.11172	-8.82414	2.00317914624519e-07	5.2303801909624e-06	7.05772	6.69828
FMN1.2	1.11183	0.918604	8.82307	2.00633834434767e-07	5.23582307516375e-06	7.05608	6.6976
HOXB3	-0.649976	2.91706	-8.82087	2.01287706240908e-07	5.25007474489803e-06	7.0527	6.69618
TNS3.2	1.6616	5.11725	8.82015	2.0150234471708e-07	5.25191388363936e-06	7.05159	6.69572
RNF150.1	-1.18605	1.26654	-8.81991	2.01573805722376e-07	5.25191388363936e-06	7.05122	6.69557
TMCO3	-0.467585	6.11675	-8.81745	2.02306248895379e-07	5.26818014894744e-06	7.04746	6.69399
DDT	-0.607348	5.24252	-8.81534	2.02938320565711e-07	5.2818166958347e-06	7.04422	6.69264
POM121	0.673664	4.9051	8.81128	2.04159655241179e-07	5.31076707029404e-06	7.03798	6.69003
FKBP10.3	-0.725768	2.5482	-8.81079	2.0430953882523e-07	5.31182996298977e-06	7.03722	6.68971
EML3	-0.515796	4.50771	-8.81002	2.04541128860647e-07	5.31501486951917e-06	7.03604	6.68922
SLC35B4.1	0.630304	3.27747	8.80765	2.05258209237769e-07	5.32773238002014e-06	7.03241	6.6877
AKR1B1	0.904487	7.98041	8.80755	2.05290988188996e-07	5.32773238002014e-06	7.03224	6.68763
SERPINB6	-0.579216	5.76898	-8.80732	2.05358593852424e-07	5.32773238002014e-06	7.0319	6.68749
YEATS4	0.59256	4.3263	8.80523	2.05995863691567e-07	5.34142121914877e-06	7.02868	6.68614
C7orf30	0.462216	7.14092	8.80358	2.0649893726774e-07	5.35161767104192e-06	7.02615	6.68508
ARHGAP29.3	0.992005	1.4185	8.80077	2.07358742937845e-07	5.37104342021142e-06	7.02183	6.68328
AKTIP	-0.730397	3.49461	-8.79939	2.07782076398896e-07	5.37914895127896e-06	7.01971	6.68239
PYGO1.1	-0.8519	-0.211037	-8.79805	2.08195572748845e-07	5.38699134119448e-06	7.01765	6.68153
SMARCA1.3	-0.661981	5.73231	-8.79597	2.08836704672433e-07	5.40071227444283e-06	7.01446	6.68019
SHFM1	0.519722	7.33232	8.79411	2.09413352538307e-07	5.4121221298591e-06	7.01159	6.679
PRKAG2.3	0.567583	3.21043	8.79383	2.09500068488861e-07	5.4121221298591e-06	7.01116	6.67882
YWHAG	0.547791	7.95262	8.79166	2.10175433182698e-07	5.42615598504568e-06	7.00782	6.67742
ENOSF1	-0.737975	3.29983	-8.79137	2.10266050239445e-07	5.42615598504568e-06	7.00737	6.67723
CRCP.4	0.828639	4.1226	8.79002	2.10687275250055e-07	5.43137108586426e-06	7.00529	6.67636
SMOC1	-1.22292	0.460532	-8.79	2.10691091340328e-07	5.43137108586426e-06	7.00527	6.67635
NUDCD3.5	0.531362	4.70512	8.78886	2.11047058722776e-07	5.43767043632527e-06	7.00352	6.67562
ERP44.3	-0.717377	2.41078	-8.78642	2.1181154061697e-07	5.45448302428119e-06	6.99976	6.67405
PTPN12	0.692215	6.70375	8.77883	2.14209347199767e-07	5.51328003786638e-06	6.98807	6.66916
PRPF4.2	1.13747	3.784	8.77848	2.14321095023171e-07	5.51328003786638e-06	6.98753	6.66894
CRIPT.3	-0.622306	2.0834	-8.77806	2.14453932121833e-07	5.51378600572028e-06	6.98689	6.66867
MYEF2	1.0498	0.0765271	8.77603	2.15099747298867e-07	5.52747356956508e-06	6.98376	6.66736
MAGI2.1	0.575559	2.33343	8.77409	2.15718095780619e-07	5.54044125599542e-06	6.98078	6.66611
ABHD10	-0.478635	4.83016	-8.77201	2.16387522641612e-07	5.55470646899083e-06	6.97756	6.66477
ITFG3	-0.710341	4.43175	-8.77086	2.16754046666401e-07	5.56118518255945e-06	6.9758	6.66403
RHBDD2	0.552033	3.92731	8.77047	2.16880936421719e-07	5.56151209702053e-06	6.9752	6.66378
HSD11B1.1	-2.01773	0.915378	-8.76994	2.17050728850642e-07	5.56293824884849e-06	6.97438	6.66344
FSCN1	0.930924	5.66335	8.76915	2.17305840264136e-07	5.56654844865891e-06	6.97316	6.66293
TTF2.1	0.861795	2.9776	8.76769	2.1777735082632e-07	5.57569526377297e-06	6.97091	6.66199
MME.1	2.59928	5.75174	8.76544	2.18507235108036e-07	5.59144406981814e-06	6.96744	6.66053
FNDC3B.1	-0.586906	5.895	-8.76395	2.18990955762576e-07	5.6008804969366e-06	6.96514	6.65957
NIPSNAP1	-1.16952	2.33811	-8.76201	2.19620000865811e-07	5.61402186893182e-06	6.96216	6.65833
BMP2K	0.824137	1.971	8.75904	2.20590040426921e-07	5.63537364203264e-06	6.95758	6.65641
SLC25A13	1.19881	3.87765	8.75875	2.2068660787731e-07	5.63537364203264e-06	6.95713	6.65622
ODF2L	0.831682	1.19648	8.75662	2.21383978072707e-07	5.65022010458796e-06	6.95385	6.65485
DPYD	-0.591695	2.89201	-8.75529	2.21823726422215e-07	5.65847937106971e-06	6.95179	6.65399
KIAA0101.3	0.790786	7.38968	8.75489	2.21955287136389e-07	5.65887257972744e-06	6.95117	6.65373
CARS.1	-0.593943	4.43056	-8.75282	2.22639953774625e-07	5.67335974257703e-06	6.94797	6.6524
TUBGCP3	0.760747	3.67741	8.75214	2.22864935624559e-07	5.673636508186e-06	6.94692	6.65196
PARP1.1	0.800953	4.0366	8.75208	2.22883713243874e-07	5.673636508186e-06	6.94684	6.65192
LARGE	1.06572	2.8788	8.74805	2.24221688211408e-07	5.70471493108941e-06	6.94062	6.64932
BIRC5.6	0.875277	3.26613	8.74402	2.25568009596354e-07	5.7359731542555e-06	6.9344	6.64672
MCC.1	-1.16758	2.93029	-8.74251	2.26075555809294e-07	5.74588066256674e-06	6.93207	6.64575
GPX8.1	-0.464294	6.01176	-8.73895	2.27275484538149e-07	5.77336608846075e-06	6.92657	6.64345
CLCN4.3	-1.02636	1.08193	-8.73638	2.28146263254829e-07	5.79246599181959e-06	6.9226	6.64179
PIWIL4	0.811318	1.18382	8.73441	2.28816938261918e-07	5.80646815937352e-06	6.91955	6.64051
ZNF860	-0.647538	-0.4689	-8.72983	2.30378775976599e-07	5.8430581588401e-06	6.91248	6.63756
UQCRB.1	-0.690131	0.529546	-8.72707	2.31329236395043e-07	5.86411189159172e-06	6.9082	6.63577
POU6F1.2	0.707937	1.15531	8.72435	2.32266227722559e-07	5.88480246858997e-06	6.90401	6.63401
NFIA.5	-0.93834	0.524247	-8.72265	2.32857154105429e-07	5.89670803655132e-06	6.90137	6.63291
IGFBP7.3	-0.672861	0.131281	-8.72184	2.33137622615976e-07	5.90074350602369e-06	6.90012	6.63239
RABEP1.2	-0.631086	5.30662	-8.72144	2.33275253057161e-07	5.90116141196833e-06	6.8995	6.63213
EZH2	1.76223	4.04995	8.72031	2.33670466427523e-07	5.90583297757885e-06	6.89774	6.6314
ANKS1B.9	-1.02354	-0.746167	-8.72021	2.33702351725545e-07	5.90583297757885e-06	6.8976	6.63134
MLL3.3	0.635944	3.16795	8.71541	2.3537937299576e-07	5.94512898449945e-06	6.89018	6.62823
DEK.2	0.634692	5.43598	8.71384	2.35930555025739e-07	5.95596295438552e-06	6.88775	6.62722
RAC1.2	0.462568	8.74081	8.71017	2.37226127520854e-07	5.98556778097931e-06	6.88206	6.62484
SCAMP5.2	-0.676277	0.586339	-8.70976	2.37370492147984e-07	5.98611030974849e-06	6.88143	6.62457
ABL2	0.837124	4.76121	8.70907	2.37614813669492e-07	5.98917172871443e-06	6.88036	6.62413
COL13A1.2	1.12824	3.54397	8.70661	2.3848942791349e-07	6.00810853505742e-06	6.87654	6.62253
IGFBP7.1	-0.787546	1.1751	-8.70564	2.38832392779315e-07	6.01363919431203e-06	6.87505	6.62191
PTPN2	-0.548788	4.20904	-8.70307	2.39750429388231e-07	6.03363658091601e-06	6.87106	6.62024
GPATCH4	0.982578	4.40271	8.70207	2.40106613736909e-07	6.03948086447583e-06	6.86952	6.6196
AKR1B10	-2.83691	1.83877	-8.69957	2.41006189021274e-07	6.05898015556992e-06	6.86564	6.61797
ATP11B	-0.62486	3.50322	-8.69916	2.41153055101733e-07	6.05954571978683e-06	6.865	6.61771
PGF	-1.89522	2.20104	-8.69695	2.41948298648776e-07	6.07639433338436e-06	6.86158	6.61628
POSTN.3	-0.817398	8.67615	-8.69457	2.42808362790054e-07	6.09409266462033e-06	6.8579	6.61474
GJC1.2	0.943215	5.24478	8.69417	2.42954998905914e-07	6.09409266462033e-06	6.85727	6.61447
ZC3H12C.1	0.677051	4.31891	8.69397	2.43028242833983e-07	6.09409266462033e-06	6.85696	6.61434
SLC26A11	-0.446045	3.60044	-8.68996	2.44484648240184e-07	6.12745937837359e-06	6.85075	6.61175
MAN2A1	-0.937348	5.503	-8.6864	2.4578744526853e-07	6.15694391176007e-06	6.84523	6.60944
NHSL1.1	1.04851	1.2486	8.68534	2.46178122459422e-07	6.16356139900717e-06	6.84358	6.60875
EZR.2	0.900527	2.08648	8.68358	2.46826448457025e-07	6.17661952836322e-06	6.84085	6.60761
ARHGAP11A.3	1.40728	2.5188	8.68291	2.47075402137007e-07	6.17967543271008e-06	6.8398	6.60717
LOC375190.1	-1.449	1.6549	-8.6822	2.47336748814818e-07	6.18303800705775e-06	6.8387	6.60671
TMCO3.1	-0.444311	6.27717	-8.67807	2.48866475771988e-07	6.21808842695529e-06	6.8323	6.60403
TNIK.2	1.5236	1.30201	8.67761	2.49037242515276e-07	6.21916582769311e-06	6.83159	6.60374
SNX7	0.482457	5.46014	8.67552	2.49817095620119e-07	6.23249557140985e-06	6.82834	6.60238
GLUL	0.493992	5.78942	8.67519	2.49938815383287e-07	6.23249557140985e-06	6.82783	6.60217
AKR1B10.	-1.15288	0.0225405	-8.67515	2.49954770874243e-07	6.23249557140985e-06	6.82777	6.60214
MAU2.2	-0.580316	4.29072	-8.67112	2.51465992256788e-07	6.26696985919961e-06	6.82151	6.59952
ZNF667	0.913864	0.0439865	8.66955	2.52055727818446e-07	6.2784556087783e-06	6.81907	6.5985
PALMD	-0.920955	0.983614	-8.66823	2.5255494260687e-07	6.28767599064483e-06	6.81702	6.59764
C10orf119.1	0.714516	6.37915	8.66755	2.52809473412364e-07	6.28901191686105e-06	6.81597	6.59721
MCM6.2	1.01807	1.64018	8.6674	2.52866761322007e-07	6.28901191686105e-06	6.81574	6.59711
COL5A1.2	-1.14896	5.20598	-8.66675	2.53115635291557e-07	6.29198978707921e-06	6.81471	6.59668
CPSF4.2	0.533052	2.84915	8.66579	2.53477856906115e-07	6.29733574186885e-06	6.81323	6.59606
CCT6A	0.598493	6.49286	8.6655	2.53589194317694e-07	6.29733574186885e-06	6.81277	6.59587
SGOL2	1.2746	1.74493	8.66066	2.55429146719224e-07	6.33979566299237e-06	6.80526	6.59273
ERLIN2.3	0.627015	-0.861907	8.65831	2.56329056138678e-07	6.35889219612457e-06	6.80161	6.5912
MYLIP.1	-2.2787	0.443703	-8.657	2.56831349597439e-07	6.36811044024755e-06	6.79958	6.59035
CYS1	-1.01749	1.01852	-8.65564	2.57356408654163e-07	6.37788349056366e-06	6.79745	6.58947
CCDC122	0.542896	-0.575553	8.65316	2.58315690464064e-07	6.3984021712202e-06	6.79359	6.58785
JAG1.5	-1.19836	1.69459	-8.65227	2.58657860749769e-07	6.40362209931414e-06	6.79221	6.58727
GLS.2	-0.796888	4.50224	-8.65169	2.58881469418604e-07	6.40590297258163e-06	6.79132	6.5869
SQSTM1	0.69593	8.24478	8.65133	2.59024051188996e-07	6.40617757463466e-06	6.79075	6.58666
ABL2.3	0.694662	4.43682	8.64617	2.61034016252948e-07	6.45135443309185e-06	6.78272	6.5833
FAM172A	-0.639903	3.33505	-8.64596	2.61115531834841e-07	6.45135443309185e-06	6.78239	6.58317
MID2.1	-1.13874	0.25489	-8.64484	2.61551824184404e-07	6.45885857978333e-06	6.78066	6.58244
CNDP2.1	0.900171	2.66523	8.64135	2.62922386708982e-07	6.4894146531079e-06	6.77523	6.58017
TRIM24.1	0.848227	2.83642	8.6398	2.63535536376893e-07	6.50125488777467e-06	6.77281	6.57916
KDM5B.2	-0.711503	3.26554	-8.63782	2.64320179502827e-07	6.51731163245787e-06	6.76972	6.57787
SLU7.1	-0.624643	4.19943	-8.63673	2.64751401289616e-07	6.52464227295532e-06	6.76803	6.57716
C10orf119.2	0.642375	5.55123	8.63478	2.65524802322873e-07	6.53806192625716e-06	6.765	6.57589
ARMC9	-1.14898	4.62878	-8.63468	2.65564314930892e-07	6.53806192625716e-06	6.76484	6.57583
ODF2L.1	0.910361	2.1659	8.63361	2.65992250260833e-07	6.54529010970116e-06	6.76317	6.57513
RACGAP1.2	1.09057	5.34784	8.63234	2.66498684784933e-07	6.55444165577563e-06	6.76119	6.5743
CCPG1.3	-0.817255	5.27292	-8.63097	2.6704943741414e-07	6.56467340549532e-06	6.75905	6.57341
POM121..2	0.766327	5.22778	8.63057	2.67209187534348e-07	6.56528796522869e-06	6.75843	6.57315
FAM129A.1	1.19878	5.47893	8.6293	2.67717195792834e-07	6.5744542406343e-06	6.75646	6.57232
VCAN.7	-0.608741	6.58635	-8.62751	2.68438350730705e-07	6.58884298453471e-06	6.75366	6.57116
CCDC112	0.75112	3.77852	8.62512	2.69399540522811e-07	6.60710159023075e-06	6.74995	6.5696
SPAG5	1.16526	3.6878	8.62499	2.69453447308988e-07	6.60710159023075e-06	6.74974	6.56952
COL5A1.3	-0.779389	7.3663	-8.62347	2.7006828699387e-07	6.6188466191727e-06	6.74737	6.56853
GXYLT2	-1.47492	2.55874	-8.62305	2.70239727195559e-07	6.61971844566215e-06	6.74671	6.56825
KLHDC2	-0.483325	6.78735	-8.62252	2.70453895794148e-07	6.62163553310677e-06	6.74589	6.56791
UQCRB.3	-0.648768	2.6961	-8.62146	2.70886340418416e-07	6.62889215362435e-06	6.74423	6.56721
PPARG.1	1.49356	4.26175	8.62052	2.71269123369031e-07	6.63492682167968e-06	6.74277	6.5666
SNX16.2	0.806476	3.79283	8.61944	2.7170729381966e-07	6.64230946787831e-06	6.74109	6.5659
CENPE	0.989632	3.87865	8.6188	2.71969933496905e-07	6.64539573712949e-06	6.74009	6.56548
BAZ1A.1	0.834682	2.75306	8.61769	2.72422374792688e-07	6.65291557408845e-06	6.73836	6.56476
USP13	0.480073	3.25933	8.61738	2.7255078785519e-07	6.65291557408845e-06	6.73787	6.56455
FAM72A..2	1.18904	1.83036	8.61662	2.72860521569768e-07	6.65714087727703e-06	6.73669	6.56406
FOXM1.2	0.735806	1.82284	8.61337	2.74195241215081e-07	6.68635662786847e-06	6.73162	6.56194
PTPLB	0.710518	1.00426	8.61172	2.74875071508752e-07	6.69958140772858e-06	6.72905	6.56086
[truncated: 46,715 more rows]

## Sheet: Fig.2 & S2 qPCR hWA BMP7
Ppargc1-alpha -HWA BMP7						COX7B-HWA BMP7
d30-0T	d30-7T	d30-30T	d30-0T	d30-7T	d30-30T	d30-0T	d30-7T	d30-30T	d30-0T	d30-7T	d30-30T
0.328124	0.384302	1.64983	-0.483962	-0.415327	0.217438	1.00195	0.714898	0.573677	0.00084605	-0.145756	-0.241333
0.417346	0.3356	1.73365	-0.379504	-0.474178	0.238962	2.10864	0.330979	0.58411	0.324002	-0.4802	-0.233505
0.385236	0.200519	1.07946	-0.414273	-0.697844	0.0332078	0.692703	0.290339	0.269865	-0.159453	-0.537095	-0.568853
0.256462	0.194025	1.05872	-0.590977	-0.712142	0.0247791	0.762501	0.587561	0.393193	-0.11776	-0.230947	-0.405394
0.657387	0.246185	1.38493	-0.182179	-0.608738	0.141428	0.726891	0.178106	0.40537	-0.138531	-0.749321	-0.392148
0.769671	0.157707	1.06645	-0.113695	-0.802149	0.0279401	1.15894	0.338637	0.512034	0.0640625	-0.470266	-0.290701
0.658527	0.345154	0.932267	-0.181426	-0.461987	-0.0304597	1.39892	0.493222	0.459396	0.145792	-0.306958	-0.337813
0.365341	0.278127	1.79665	-0.437302	-0.555757	0.254465	1.32529	0.379405	0.519721	0.122312	-0.420897	-0.28423
1.48536	0.772076	1.30614	0.171833	-0.11234	0.115991	0.56676		0.363319	-0.246601		-0.439712
2.26626	0.812992		0.35531	-0.0899137		0.684114			-0.164872
1.93296	0.584719		0.286224	-0.233053		0.726135	0.580678		-0.138983	-0.236065
2.16868	0.617844		0.336195	-0.209121		0.950205			-0.0221827
1.6322	0.600949		0.212772	-0.221162		0.672828			-0.172096
1.6114	0.466295		0.207203	-0.331339		1.46136	0.269958		0.164757	-0.568704
1.37966	0.572487		0.139772	-0.242234		0.762765			-0.117609
1.22673	0.770472		0.0887479	-0.113243			1.11714			0.0481076
0.928076	0.209107		-0.0324165	-0.679631		ZIC1-HWA BMP7
0.853116	0.387781		-0.0689919	-0.411413		d30-0T	d30-7T	d30-30T	d30-0T	d30-7T	d30-30T
0.863528	0.380591		-0.0637236	-0.419541		0.926539	1.48908	1.06542	-0.0331363	0.172919	0.0275213
0.910868	0.222799		-0.0405446	-0.652087		0.543904	3.01869	1.5352	-0.264478	0.479819	0.186164
0.804026	0.389667		-0.0947299	-0.409306		0.622404	1.3231	0.616821	-0.205928	0.121593	-0.209841
0.577268	0.470679		-0.238623	-0.327275		0.71918	1.86726	0.657893	-0.143162	0.271205	-0.181845
0.716637			-0.144701			0.942735	1.06284	0.796874	-0.0256104	0.0264683	-0.0986103
0.805142			-0.0941275			0.833309	0.913466	0.650637	-0.0791939	-0.0393076	-0.186661
TCF21-HWA BMP7						0.552645	1.1099	0.712482	-0.257554	0.0452823	-0.147226
d30-0T	d30-7T	d30-30T	d30-0T	d30-7T	d30-30T	0.833309	1.85887	1.39951	-0.0791939	0.269249	0.145977
0.78881	1.61412	0.475577	-0.103028	0.207937	-0.322779	0.977335	0.789452	1.0118	-0.00995655	-0.102674	0.00509425
1.05501	0.621037	0.486918	0.0232549	-0.206883	-0.312544	0.912518			-0.0397586
1.6815	0.428317	0.341688	0.225697	-0.368235	-0.46637	1.36502			0.13514
1.94902	0.743678	0.431296	0.289817	-0.128615	-0.365225	0.974291	1.17521		-0.0113113	0.0701173
1.80156	0.461772	0.455729	0.255649	-0.335572	-0.341293	0.566609	0.960212		-0.246717	-0.0176329
1.44118	0.727617	0.795951	0.158718	-0.138097	-0.0991137	0.820983	0.586183		-0.0856658	-0.231967
0.963095	0.631673	0.567326	-0.0163309	-0.199508	-0.246167	1.14943			0.0604844
2.12248	0.873119	0.833208	0.326843	-0.0589266	-0.0792466	0.698545			-0.155806
0.658726	0.405212	0.441887	-0.181295	-0.392318	-0.354689	0.482106	0.411631		-0.316857	-0.385492
0.589781	0.377422		-0.229309	-0.423173		0.910622	0.658121		-0.0406619	-0.181694
0.963763	0.227628		-0.0160298	-0.642774			0.796047			-0.0990613
0.744968	1.12447		-0.127862	0.0509498		0.900266	0.476129		-0.0456292	-0.322275
0.383089	0.15159		-0.4167	-0.819329		0.811085	0.518503		-0.0909336	-0.285249
1.06345	0.430848		0.0267167	-0.365676		0.447179	0.529765		-0.349519	-0.275917
0.74911	0.305078		-0.125454	-0.515589		0.685355			-0.164084
0.89487	0.376246		-0.0482401	-0.424528		0.59705			-0.223989
0.718097	0.53062		-0.143817	-0.275216		TFAM-HWA BMP7
0.782819	1.09411		-0.106339	0.039059		d30-0T	d30-7T	d30-30T	d30-0T	d30-7T	d30-30T
0.649207	1.00504		-0.187617	0.00218291		1.04533	0.917933	0.966915	0.0192542	-0.037189	-0.0146117
0.76724	0.503565		-0.115069	-0.297944		0.737115	0.554962	1.15465	-0.132465	-0.255737	0.0624519
0.900783	0.963429		-0.0453798	-0.0161803		0.986548	0.474987	0.541849	-0.00588178	-0.323318	-0.266122
0.681011	0.929		-0.166846	-0.0319843		0.999973	0.727975	0.596445	-1.17261e-05	-0.137884	-0.22443
0.860801			-0.0650972			0.939172	0.579131	0.710527	-0.0272549	-0.237223	-0.148419
0.789631			-0.102576			1.12464	0.544107	0.571554	0.0510128	-0.264316	-0.242943
DIO2-HWA BMP7						1.06287	0.533094	0.650879	0.0264793	-0.273196	-0.1865
d30-0T	d30-7T	d30-30T	d30-0T	d30-7T	d30-30T	0.996514	0.845257	0.801326	-0.0015166	-0.0730112	-0.0961908
0.10431		0.197983	-0.981674		-0.703372	0.883292	0.813357	0.638811	-0.0538957	-0.0897188	-0.194628
0.07095	0.156415	0.105473	-1.14905	-0.805722	-0.976859	0.971955	0.763374		-0.0123538	-0.117263
0.085227		0.076227	-1.06942		-1.11789	1.26309	0.584981		0.101435	-0.232858
0.103877		0.062346	-0.983481		-1.20519	1.19083	0.563881		0.0758483	-0.248813
0.077372	0.123104	0.059229	-1.11142	-0.909728	-1.22747	0.860032	0.550938		-0.0654854	-0.258897
0.079768	0.020333	0.113397	-1.09817	-1.6918	-0.945398	1.09427	0.629362		0.0391225	-0.201099
0.119034	0.029779	0.128867	-0.924329	-1.52609	-0.889858	0.844378	0.611727		-0.0734631	-0.213442
0.070827	0.032061	0.106835	-1.1498	-1.49402	-0.971286		0.589254			-0.229697
0.238151	0.128154	0.062346	-0.623148	-0.892268	-1.20519	NDUFAB1-HWA BMP7
0.203267			-0.691933			d30-0T	d30-7T	d30-30T	d30-0T	d30-7T	d30-30T
0.301024			-0.521399			1.95781		0.52695	0.29177		-0.278231
0.265991	0.198052		-0.575133	-0.703221		0.669538	0.370164	0.714863	-0.174225	-0.431606	-0.145777
0.049961	0.12032		-1.30137	-0.919662		1.10056	0.563403	0.347417	0.0416137	-0.249181	-0.459149
	0.110871			-0.955182		1.23648	0.31485	0.477224	0.0921867	-0.501896	-0.321278
0.168866			-0.772458			1.56671	0.247284	0.381628	0.194988	-0.606804	-0.41836
2.91188	0.268399		0.464173	-0.571219		1.32798	0.585905	0.598631	0.123193	-0.232173	-0.222841
1.45141	1.79683		0.161789	0.254506		1.27698	0.59718	0.482211	0.106185	-0.223895	-0.316763
1.22769	1.87703		0.0890898	0.273471		0.788257	0.661007	1.32568	-0.103332	-0.179794	0.12244
2.1817	2.6298		0.338794	0.419922		0.525855	0.206933	0.817187	-0.279134	-0.68417	-0.0876786
4.67657	1.02808		0.669927	0.0120261		0.7675			-0.114922
1.77209	1.92913		0.248486	0.285362		0.870091			-0.0604353
2.4622	2.16288		0.391324	0.335031		0.759035	0.357431		-0.119738	-0.446808
3.72554			0.57119			0.824298	0.227863		-0.0839158	-0.642326
1.53097			0.184968			0.663992	0.273998		-0.177837	-0.562253
MTUS1-HWA BMP7						0.664913	0.14451		-0.177235	-0.840102
d30-0T	d30-7T	d30-30T	d30-0T	d30-7T	d30-30T		0.199607			-0.699824
1.47894	0.585836	0.785982	0.169952	-0.232224	-0.104587	TBX1-HWA BMP7
0.909452	0.715027	0.751877	-0.0412202	-0.145678	-0.123853	d30-0T	d30-7T	d30-30T	d30-0T	d30-7T	d30-30T
1.07555	0.29302	0.412815	0.031629	-0.533103	-0.384245	0.781648	2.57771	0.42384	-0.106989	0.411234	-0.372798
0.656592	0.695233	0.38437	-0.182704	-0.15787	-0.415251	0.941212	1.31093	0.702997	-0.0263125	0.11758	-0.153047
1.05964	0.49468	0.342118	0.0251563	-0.305676	-0.465824	0.678345	1.39097	0.321211	-0.168549	0.143317	-0.49321
0.779201	0.521619	0.248543	-0.10835	-0.282647	-0.604598	0.634896	2.09303	0.261629	-0.197297	0.320775	-0.582314
0.801664	0.547552	0.134863	-0.0960076	-0.261575	-0.870107	0.671329	1.01754	0.339408	-0.173065	0.0075532	-0.469278
1.22439	0.431989	0.561777	0.0879215	-0.364527	-0.250436	0.781648	2.19024	0.25333	-0.106989	0.340492	-0.596313
0.272357	1.58729	1.1831	-0.564861	0.200657	0.07302	1.14957	1.91334	0.495031	0.0605343	0.281792	-0.305368
0.835996			-0.0777958			0.885517	3.07821	0.525802	-0.0528031	0.488298	-0.279178
0.50595	2.06704		-0.295892	0.31535		0.538714	0.810897	0.328187	-0.268642	-0.0910343	-0.483879
1.52792	2.03647		0.184101	0.308877		0.525438	0.891366		-0.279479	-0.0499439
0.655682	0.56588		-0.183307	-0.247276		0.643089	0.605664		-0.191729	-0.217768
0.417998	0.703961		-0.378826	-0.152451		0.729557	0.810898		-0.136941	-0.0910338
0.21607	1.93599		-0.665406	0.286902		0.505433	0.75215		-0.296336	-0.123696
1.06442	3.00022		0.0271134	0.477153		0.432146	0.455521		-0.36437	-0.341492
0.521981	1.76365		-0.282345	0.246414		0.644204	0.704949		-0.190977	-0.151842
0.41039	0.940219		-0.386803	-0.026771		1.79638	1.09816		0.254398	0.0406664
0.927275	0.891044		-0.0327914	-0.0501008		1.34126	0.899124		0.127514	-0.0461804
1.24666	1.61392		0.095748	0.207882		1.42118	1.47181		0.15265	0.167851
1.1353	1.68771		0.0551091	0.227298		1.78521	1.54927		0.251689	0.190128
						1.45558	0.941538		0.163035	-0.0261621
1.93867			0.287504			1.67899	1.46977		0.225048	0.16725
CYC1-HWA BMP7						1.51109	1.92665		0.179291	0.284802
d30-0T	d30-7T	d30-30T	d30-0T	d30-7T	d30-30T	1.23336			0.0910892
1.33023	0.363916	0.586693	0.123927	-0.438999	-0.231589	1.23421			0.0913901
0.910151	0.310826	0.500755	-0.0408865	-0.507483	-0.300375
1.35161	0.315821	0.472104	0.130851	-0.500559	-0.325962
1.07675	0.249944	0.372853	0.0321133	-0.602157	-0.428462
1.41439	0.242941	0.392069	0.150568	-0.614499	-0.406637
1.83742	0.37337	0.506164	0.264207	-0.427861	-0.295709
1.6451	0.319122	0.420063	0.216193	-0.496043	-0.376686
1.28492	0.562794	0.563184	0.108876	-0.249651	-0.24935
	0.110428	0.462709		-0.956921	-0.334692
0.599644	0.138713		-0.222107	-0.857883
0.538373	0.0867		-0.268917	-1.06198
1.05972	0.073235		0.0251899	-1.13528
0.620145	0.095469		-0.207507	-1.02014
0.554853	0.080224		-0.255822	-1.0957
0.439269	0.111196		-0.357269	-0.953911
	0.165359			-0.781572
BMPR1A
hWA d30 ctrl	hWA d30 7-d BMP7	hWA d30 30-d BMP7	hWA d30 ctrl	hWA d30 7-d BMP7	hWA d30 30-d BMP7
0.594375	5.37009	2.3808	-0.225939	0.729981	0.376722
1.35467	1.26045	1.29634	0.131835	0.100527	0.112719
1.29814	3.38803	1.11184	0.113321	0.529947	0.0460412
0.793304	2.65911	1.76718	-0.10056	0.424737	0.24728
0.971944	2.57567	3.38451	-0.0123587	0.410889	0.529495
0.987563	1.4615	2.20831	-0.0054351	0.164797	0.344061
	2.18699	1.63518		0.339847	0.213564
	2.56409	1.74466		0.408933	0.241711
BMPR2
hWA d30 ctrl	hWA d30 7-d BMP7	hWA d30 30-d BMP7	hWA d30 ctrl	hWA d30 7-d BMP7	hWA d30 30-d BMP7
0.832105	2.21582	2.54354	-0.0798219	0.345533	0.405438
1.88079	2.29157	2.5286	0.27434	0.360133	0.40288
0.999194	4.62944	1.35739	-0.000350182	0.665528	0.132705
0.423912	2.45605	2.08976	-0.372724	0.390236	0.320096
1.16259	1.75971	4.34043	0.0654255	0.245441	0.637533
0.701413	1.80668	2.6051	-0.154026	0.25688	0.415824
	1.50716	2.98419		0.178161	0.474826
	0.863542	1.86974		-0.0637165	0.271781

## Sheet: Fig 2I TGFB Timecourse
hWA BMP7 7d
Days of Differentiation	SOX4						JUNB						SMAD7						ID1						ID2
0	-0.811631	-1.09535	0.0910071	-0.0739571	0.260487	0.271174	-0.529775	-0.31815	0.107355	-0.119922	0.156724	0.24312	-0.959947	-0.640705	0.102388	0.00726225	0.328913	0.0956148	-0.59844	-0.572551	0.147814	-0.100536	0.237822	0.191012	0.0285359	-0.938523	-0.0075877	-0.177218	0.28998	0.0861834
5	0.0646668	0.19411	-0.415325	1.02074	0.355312	-0.570958	0.890334	0.882357	0.570189	0.610979	1.26662	1.06448	0.856618	0.78693	0.487857	0.43924	0.795208	0.351641	0.471571	0.353568	-0.203036	0.206214	0.507695	0.299232	0.582582	0.190942	-0.0431089	0.306688	0.501755
10	-0.614456	-0.354968	-0.443622	-0.434591	-0.562378	-0.643957	0.665616	0.644393	0.638974	0.751861	0.860232	0.743582	-0.686311	-0.850974	-1.16916	-0.940832	-0.872347	-0.806722	-0.155323	-0.441904	-0.11619	-0.268059	-0.185276	-0.16917	-0.144105	-0.0479256	0.103944	0.0610471	-0.202956	0.0807646
15	-0.91639	-0.861602	-1.01723	-0.845045	-0.644258	-1.46261	0.0999802	0.0609967	-1.40111	-0.187202	-0.308216	0.804692	-1.22832	-1.18482	-1.79365	-1.44792	-1.19656	-0.160863	-0.91708	-0.993391	-0.836253	-1.15851	-0.900975	-0.530858	-0.640955	-0.73879	-0.815552	-0.994364	-0.723286	-0.568557
30	-0.350303	-0.523546	-0.749469	-0.805159	-0.897575	-0.60377	1.30094	1.0857	1.14817	0.9972	1.05455	1.07276	0.318226	0.404321	0.335536	0.278189	0.653423	0.0372149	0.652189	0.477442	0.493547	0.515974	0.354471	0.186797	0.00716274	0.263791	0.268307	0.387363	0.24001	-0.0715564
hWA BMP7 30d
Days of Differentiation	SOX4						JUNB						SMAD7						ID1						ID2
0	-0.811631	-1.09535	0.0910071	-0.0739571	0.260487	0.271174	-0.529775	-0.31815	0.107355	-0.119922	0.156724	0.24312	-0.959947	-0.640705	0.102388	0.00726225	0.328913	0.0956148	-0.59844	-0.572551	0.147814	-0.100536	0.237822	0.191012	0.0285359	-0.938523	-0.0075877	-0.177218	0.28998	0.0861834
5	0.0646668	0.19411	-0.415325	1.02074	0.355312	-0.570958	0.890334	0.882357	0.570189	0.610979	1.26662	1.06448	0.856618	0.78693	0.487857	0.43924	0.795208	0.351641	0.471571	0.353568	-0.203036	0.206214	0.507695	0.299232	0.582582	0.190942	-0.0431089	0.306688	0.501755
10	-0.896221	-0.317942	-0.772648	-0.6417	-0.707324	-0.348195	0.335536	0.300918	0.184721	0.0790589	0.222349	0.648758	-0.749979	-0.901999	-0.507198	-1.17518	-1.39689	-0.772405	-0.26836	-0.0794639	-0.0734432	-0.240665	-0.202284	-0.242171	0.0360615	-0.38237	-0.0352821	-0.142449	-0.210934	-0.270236
15	-0.764069	-0.875901	-1.00143	-0.839627	-0.543564	-0.740287	-0.255386	0.0924543	0.472505	0.134448	0.271869	0.214372	-1.05567	-0.974848	-0.967021	-1.21778	-0.792122	-1.08924	-0.94914	-0.91437	-1.0387	-0.860787	-0.391933	-0.899018	-0.8002	-0.61341	-0.31524	-0.503234	-0.1134	-0.396218
30	-0.607984	-0.418938	-0.542962	-0.795977	-0.977499	-1.17663	0.868359	0.895753	0.243722	0.928415	1.1137	0.228671	0.0101222	0.112322	-0.956786	-0.0079392	0.230025	-0.965516	0.0507318	0.394809	-0.512495	0.0827917	0.390595	-0.521526	-0.193624	-0.0286597	-0.0689976	0.025225	-0.170295	-0.149072
hWA BMP4 7d
Days of Differentiation	SOX4						JUNB						SMAD7						ID1						ID2
0	-0.811631	-1.09535	0.0910071	-0.0739571	0.260487	0.271174	-0.529775	-0.31815	0.107355	-0.119922	0.156724	0.24312	-0.959947	-0.640705	0.102388	0.00726225	0.328913	0.0956148	-0.59844	-0.572551	0.147814	-0.100536	0.237822	0.191012	0.0285359	-0.938523	-0.0075877	-0.177218	0.28998	0.0861834
5	-0.26496	0.165361	0.383458	-0.272035	-0.496152	0.256574	0.235745	0.498393	0.24011	0.334633	0.101636	0.303326	0.421028	0.1644	0.364133	0.155218	-0.0308181	0.0403757	0.180626	0.514017	0.460283	0.325722	0.358986	0.128097	0.175138	0.18161	0.107406	0.160688	0.077754	0.118243
10	0.0154488	-0.23245	-0.336756	-0.210625	-0.239223	-0.218602	-0.578993	-0.531581	-0.513368	-0.572219	-0.875658	-0.835771	-0.854286	-0.660874	-0.313184	-0.609999	-0.929091	-1.00194	0.422654	0.0702983	0.221567	0.283127	0.290352	0.0623211	0.129983	0.0258264	0.29269	0.0891934	0.280047	0.0133339
15	-0.839476	-0.386727	-0.0467139	-0.573065	-0.88719	-0.733665	-0.231905	-1.0498	-0.227239	-0.720176	-0.875808	-0.0779284	-0.0002631	-1.03535	-0.362403	-1.20077	-0.302648	-0.0371397	-0.140874	-1.01175	-0.5724	-1.05616	-0.788841	-0.143131	-0.186249	-0.527617	-0.319304	-0.245853	-0.194226	-0.114604
30	-0.253522	-0.277604	-0.233052	-0.601061	-0.355119	-0.645161	0.142576	0.262536	0.277136	0.087939	-0.519238	-0.625201	0.0283342	0.101334	0.352995	0.188031	-0.94324	-0.530678	0.0715027	0.00768433	0.159554	-0.128532	-0.814127	-0.655785	0.319481	0.226764	0.211562	-0.100606	-0.125591	0.0435875
hWA BMP4 30d
Days of Differentiation	SOX4						JUNB						SMAD7						ID1						ID2
0	-0.811631	-1.09535	0.0910071	-0.0739571	0.260487	0.271174	-0.529775	-0.31815	0.107355	-0.119922	0.156724	0.24312	-0.959947	-0.640705	0.102388	0.00726225	0.328913	0.0956148	-0.59844	-0.572551	0.147814	-0.100536	0.237822	0.191012	0.0285359	-0.938523	-0.0075877	-0.177218	0.28998	0.0861834
5	-0.26496	0.165361	0.383458	-0.272035	-0.496152	0.256574	0.235745	0.498393	0.24011	0.334633	0.101636	0.303326	0.421028	0.1644	0.364133	0.155218	-0.0308181	0.0403757	0.180626	0.514017	0.460283	0.325722	0.358986	0.128097	0.175138	0.18161	0.107406	0.160688	0.077754	0.118243
10	-0.0841926	-0.0521324	0.0256833	-0.0795263	-0.100297	-0.0455099	-0.550094	-0.705275	-0.591636	-0.366315	-0.549041	-0.691879	-0.680591	-0.706329	-0.404848	-0.602775	-0.484169	-0.44353	0.154135	0.106121	0.412118	0.107927	0.265667	0.309919	0.265145	0.1494	0.251749	0.180707	0.24317	0.227366
15	-0.6417	-0.638389	-0.585858	-0.457319	-0.55124	-0.388533	-0.658465	-0.66599	-0.580799	-0.376099	-0.872497	-0.889355	-1.14794	-0.580047	-0.661024	-0.438262	-0.877916	-1.05462	-0.779659	-0.552833	-0.381999	-0.389524	-0.454096	-0.361679	-0.299737	-0.118969	-0.0230908	-0.0115012	-0.32969	-0.174659
30	-0.167728	-0.616263	-0.567345	-0.125584	-0.249156	-0.523094	0.371509	-0.561082	0.340503	0.477472	-0.806421	0.495233	0.0531696	-0.803562	0.208651	-0.464602	-0.952572	0.109161	0.0985957	-0.293044	0.188904	0.113045	0.0137052	-0.0272349	0.24016	-0.0399481	0.0851292	-0.0220372	-0.0257999	0.110266

## Sheet: Fig 3., S3, S4 qPCR hBA BMP4
UCP1-HBA_BMP7
hBA d30 7-d BMP7	hBA d30 30-d BMP7	hBA d30 no BMP	hBA d30 7-d BMP7&BMP4	hBA d30 7-d BMP4	hBA d30 7-d BMP7	hBA d30 30-d BMP7	hBA d30 no BMP	hBA d30 7-d BMP7&BMP4	hBA d30 7-d BMP4
16.3285	0.0650331	0.55993	4.62777	5.51674	1.21295	-1.18687	-0.251866	0.665372	0.741683
40.1915	0.108579			4.4841	1.60413	-0.964254			0.651675
20.5964	0.0295094	0.839044	4.64062	3.90228	1.31379	-1.53004	-0.0762153	0.666576	0.591319
8.41998	0.0695801	0.770207	3.0723	4.85448	0.925311	-1.15752	-0.113392	0.487463	0.686143
25.5512	1.52607	0.967489	5.64635	3.8834	1.40741	0.183573	-0.0143538	0.751768	0.589212
55.7468	0.530277	0.677982	4.0329	4.02034	1.74622	-0.275497	-0.168782	0.605617	0.604263
32.3416	2.91464	3.04474	5.93529	6.12758	1.50976	0.464585	0.48355	0.773442	0.787289
6.44785	1.04089	1.12336	4.89333	24.0142	0.809415	0.017405	0.0505182	0.689605	1.38047
3.18947	1.52765	1.29533	4.62457		0.503719	0.184025	0.11238	0.665071
4.35846	2.27413	1.12648			0.639333	0.356816	0.0517225
5.73908		1.40038			0.758842		0.146246
3.83126		0.814687			0.583341		-0.0890092
8.02398		0.488462			0.90439		-0.311169
4.4841		1.00369			0.651675		0.00160069
		0.424348					-0.372278
		0.463878					-0.333596
TCF21-HBA_BMP7
hBA d30 no BMP	hBA d30 7-d BMP4	hBA d30 7-d BMP7	hBA d30 30-d BMP7	hBA d30 7-d BMP7&BMP4	hBA d30 no BMP	hBA d30 7-d BMP4	hBA d30 7-d BMP7	hBA d30 30-d BMP7	hBA d30 7-d BMP7&BMP4
1.3335	0.484718	1.0686	0.458095	0.501638	0.124994	-0.314511	0.0288148	-0.339044	-0.29961
1.58251	1.6961	0.787155	0.824859	0.59161	0.199348	0.229451	-0.10394	-0.0836203	-0.227964
	0.424465	0.333491	0.542321			-0.372158	-0.476916	-0.265744
0.512356	2.24812	0.74521	0.640922	1.66465	-0.290428	0.35182	-0.127721	-0.193195	0.221323
0.632536	1.32017	0.662145	0.546851	1.97413	-0.198915	0.120629	-0.179047	-0.262131	0.295377
0.518609	0.454143	0.413431	0.289216	0.33326	-0.28516	-0.342807	-0.383597	-0.538778	-0.477217
0.675824	0.460483	0.73955	0.281502	0.502683	-0.170166	-0.336786	-0.131032	-0.550519	-0.298706
	27.3737	0.425202	0.422411			1.43733	-0.371405	-0.374265
1.75226			0.243032	0.941948	0.2436			-0.614337	-0.0259731
0.874918		7.00662	0.277819		-0.0580326		0.845509	-0.556238
0.936739		4.57959			-0.0283814		0.660827
0.969101					-0.013631
0.950474		0.420658			-0.0220598		-0.376071
0.847167					-0.072031
0.868875					-0.0610427
1.54512					0.188962
DIO2-HBA_BMP7
hBA d30 no BMP	hBA d30 7-d BMP4	hBA d30 7-d BMP7	hBA d30 30-d BMP7	hBA d30 7-d BMP7&BMP4	hBA d30 no BMP	hBA d30 7-d BMP4	hBA d30 7-d BMP7	hBA d30 30-d BMP7	hBA d30 7-d BMP7&BMP4
0.700993	3.48214	3.58127	4.34385	3.42706	-0.154286	0.541846	0.554038	0.637874	0.534922
1.0592	4.05717		3.20977	6.06906	0.0249769	0.608223		0.506475	0.783121
1.09238	3.73206	1.46254	4.98804	3.27949	0.0383731	0.571949	0.165107	0.69793	0.515807
1.20704	5.46406		2.6344	3.23434	0.0817215	0.737515		0.420681	0.509786
1.07846	2.53849	2.36276	1.80872	4.46133	0.0328037	0.404576	0.373419	0.257372	0.649464
0.655866	3.0865	2.20453	1.59767	4.44589	-0.183185	0.489466	0.343316	0.203488	0.647959
1.02631	4.9296	1.49793	2.47937	2.77497	0.0112804	0.692812	0.175492	0.394341	0.443258
	3.99023	1.44641	2.25242	4.59311		0.600998	0.16029	0.352649	0.662107
1.15346		1.88357	2.5227	4.66692	0.0620039		0.274983	0.401866	0.669031
1.21628		3.41402	2.94236		0.0850327		0.533266	0.468695
0.988266		2.83132			-0.0051262		0.451989
1.01781		2.57661			0.00766801		0.411049
1.3547		3.33335			0.131843		0.522881
0.694945		3.60868			-0.158049		0.557349
0.972974					-0.0118988
0.781313					-0.107175
MTUS1-HBA_BMP7
hBA d30 no BMP	hBA d30 7-d BMP4	hBA d30 7-d BMP7	hBA d30 30-d BMP7	hBA d30 7-d BMP7&BMP4	hBA d30 no BMP	hBA d30 7-d BMP4	hBA d30 7-d BMP7	hBA d30 30-d BMP7	hBA d30 7-d BMP7&BMP4
0.525191	3.67671	2.8598	3.31134	4.06404	-0.279683	0.565459	0.456336	0.520003	0.608958
1.09233	5.02079	3.15779	3.21187	4.85144	0.0383555	0.700772	0.499383	0.506758	0.685871
0.92141	3.38443	2.63064	2.54456	4.30918	-0.0355471	0.529486	0.420062	0.405612	0.634395
0.930718	4.33615	3.07144	2.59712	2.31805	-0.0311819	0.637104	0.487342	0.414493	0.365124
1.0773	3.47597	2.52435	4.60409	3.99561	0.032335	0.541076	0.40215	0.663144	0.601583
0.946658	3.44359	2.18467	4.64898	4.18554	-0.0238069	0.537012	0.339386	0.667358	0.621752
1.06911	6.30901	2.86774	6.23727	4.40125	0.0290236	0.799961	0.45754	0.794995	0.643576
0.978345	10.7698	2.97299	4.60888	3.60354	-0.00950797	1.03221	0.473193	0.663595	0.556729
1.23706		4.39059	7.78617	4.18844	0.0923904		0.642523	0.891324	0.622053
1.13793		6.32434	6.88957		0.0561163		0.801015	0.838192
1.07282		5.3737			0.0305285		0.730273
0.977327		3.62107			-0.0099601		0.558837
1.08479		6.81595			0.0353457		0.833526
0.971586		6.79708			-0.0125188		0.832322
1.11413					0.0469351
0.863288					-0.0638443
TMEM26- HBA_BMP7
d30-no BMP	d30 - 7d BMP4	d30 - 7d BMP7	hBA d30 30-d BMP7	hBA d30 7-d BMP7&BMP4
-0.0591579		0.268363	-0.30871	0.703953
-0.164067	-0.0124982	0.166615	-0.57377	0.176247
-0.207716	-0.0379353	0.441605	-0.60989	0.004811
-0.105366	-0.0695431		-0.40715	-0.14661
-0.147059	-0.0299578	0.14178	-0.45998	-0.00016
-0.276351	-0.280264	0.045751		0.102194
	-0.17942	0.257074	-0.62284	-0.04095
0.447475	0.938907	0.082326	-0.5688	0.004359
0.0824766		-0.12283		-0.26265
		-0.101	-0.49851
0.00842301		-0.26446
-0.0415475		-0.31278
0.043644		-0.24565
-0.260096
-0.012197
0.0894003

## Sheet: Fig. 3, S3, S4 qPCR hWA BMP4
UCP1-HWA_BMP7
hWA d30 ctrl	hWA d30 7-d BMP4	hWA d30 7-d BMP7	hWA d30 30-d BMP7	hWA d30 7-d BMP7&BMP4	hWA d30 ctrl	hWA d30 7-d BMP4	hWA d30 7-d BMP7	hWA d30 30-d BMP7	hWA d30 7-d BMP7&BMP4
0.176566	0.280249	12.7266		0.823751	-0.753093	-0.552456	1.10471		-0.084204
	0.296639		0.570097	0.356576		-0.527772		-0.244051	-0.447848
0.251352	5.00816	5.60719	0.096742	0.195641	-0.599718	0.699678	0.748746	-1.01438	-0.70854
	0.20212	5.07807	0.193148	0.168554		-0.694391	0.705699	-0.71411	-0.773261
0.096976	0.077389	1.91624	0.506902	0.598648	-1.01334	-1.11132	0.282451	-0.295076	-0.222828
0.116854	0.094423	1.43274	0.733201	0.749905	-0.932356	-1.02492	0.156168	-0.134777	-0.124994
	0.172453		1.69499	0.362432		-0.763329		0.229168	-0.440773
	0.200723		1.8619	2.11518		-0.697403		0.269958	0.325347
0.807358	3.40647	1.42235	1.56675	0.588364	-0.0929338	0.532305	0.153007	0.195001	-0.230354
0.958121		33.8781			-0.0185796		1.52992
		4.10898					0.613734
		15.4205					1.1881
0.996043		11.3591			-0.00172191		1.05535
1.45627		1.60467			0.163242		0.205387
1.44071		3.7045			0.158576		0.56873
0.662632		2.02831			-0.178728		0.307135
0.12721		0.139543			-0.895479		-0.855292
		27.1199					1.43329
0.117341		0.808478			-0.93055		-0.0923318
		0.134836					-0.870194
0.340867		0.24414			-0.467415		-0.612361
0.196933					-0.705682
0.22349					-0.650742
12.2209					1.0871
PPARGC1ALPHA-HWA_BMP7
hWA d30 ctrl	hWA d30 7-d BMP4	hWA d30 7-d BMP7	hWA d30 30-d BMP7	hWA d30 7-d BMP7&BMP4	hWA d30 ctrl	hWA d30 7-d BMP4	hWA d30 7-d BMP7	hWA d30 30-d BMP7	hWA d30 7-d BMP7&BMP4
0.328124	0.645198	0.384302	1.64983	0.661042	-0.483962	-0.190307	-0.415327	0.217438	-0.179771
0.417346	0.672131	0.3356	1.73365	0.60471	-0.379504	-0.172546	-0.474178	0.238962	-0.218453
0.385236	0.494765	0.200519	1.07946	0.34277	-0.414273	-0.305601	-0.697844	0.0332078	-0.464997
0.256462	0.543109	0.194025	1.05872	0.448076	-0.590977	-0.265113	-0.712142	0.0247791	-0.348648
0.657387	0.476918	0.246185	1.38493	0.650136	-0.182179	-0.321556	-0.608738	0.141428	-0.186996
0.769671	0.658071	0.157707	1.06645	0.589602	-0.113695	-0.181727	-0.802149	0.0279401	-0.229441
0.658527	1.04125	0.345154	0.932267	0.288234	-0.181426	0.0175542	-0.461987	-0.0304597	-0.540255
0.365341	0.813557	0.278127	1.79665	0.765946	-0.437302	-0.089612	-0.555757	0.254465	-0.115802
1.48536	0.582695	0.772076	1.30614	0.499243	0.171833	-0.234559	-0.11234	0.115991	-0.301688
2.26626		0.812992			0.35531		-0.0899137
1.93296		0.584719			0.286224		-0.233053
2.16868		0.617844			0.336195		-0.209121
1.6322		0.600949			0.212772		-0.221162
1.6114		0.466295			0.207203		-0.331339
1.37966		0.572487			0.139772		-0.242234
1.22673		0.770472			0.0887479		-0.113243
0.928076		0.209107			-0.0324165		-0.679631
0.853116		0.387781			-0.0689919		-0.411413
0.863528		0.380591			-0.0637236		-0.419541
0.910868		0.222799			-0.0405446		-0.652087
0.804026		0.389667			-0.0947299		-0.409306
0.577268		0.470679			-0.238623		-0.327275
0.716637					-0.144701
0.805142					-0.0941275
HOXC8-HWA_BMP7
hWA d30 ctrl	hWA d30 7-d BMP4	hWA d30 7-d BMP7	hWA d30 30-d BMP7	hWA d30 7-d BMP7&BMP4	hWA d30 ctrl	hWA d30 7-d BMP4	hWA d30 7-d BMP7	hWA d30 30-d BMP7	hWA d30 7-d BMP7&BMP4
1.09407	0.793445	0.531154	1.24591	0.93058	0.0390443	-0.100483	-0.27478	0.0954874	-0.0312463
0.784151	0.879772	0.331069	1.58854	1.10857	-0.1056	-0.0556299	-0.480081	0.200998	0.0447639
1.04768	0.761651	0.269938	0.78551	1.07826	0.0202299	-0.118244	-0.568736	-0.104848	0.0327227
1.11165	1.04261	0.344053	0.690734	1.03076	0.0459677	0.0181223	-0.463375	-0.160689	0.0131555
1.32565	0.673945	0.336739	0.868262	1.20431	0.12243	-0.171376	-0.472707	-0.0613492	0.0807369
1.28272	0.94816	0.436848	0.670915	1.12483	0.108131	-0.0231184	-0.35967	-0.173332	0.0510857
1.22961	1.83872	0.558916	0.738005	0.613316	0.0897677	0.264515	-0.252653	-0.131941	-0.212316
1.31558	1.25632	0.306764	1.15085	1.16328	0.119118	0.0990996	-0.513196	0.0610195	0.0656858
1.04696	1.11474	2.61843	0.934782	0.777925	0.0199288	0.047172	0.418041	-0.0292897	-0.109062
0.975155		2.85542			-0.0109263		0.45567
1.1354		2.19878			0.0551493		0.342182
1.24031		2.53714			0.0935309		0.404344
1.10589		2.29374			0.0437104		0.360545
1.10742		2.56721			0.0443124		0.409462
1.08953		2.29215			0.037238		0.360243
1.01024		2.04019			0.00442585		0.30967
0.755342		0.593657			-0.121856		-0.226464
0.997716		0.897325			-0.000993063		-0.0470502
0.745977		1.00849			-0.127275		0.00367332
0.583054		0.651439			-0.234291		-0.186126
0.783336		0.693372			-0.106052		-0.159034
0.666743		0.881299			-0.176042		-0.0548767
0.932194					-0.0304937
0.633625					-0.198168
tcf21-HWA_BMP7
hWA d30 ctrl	hWA d30 7-d BMP4	hWA d30 7-d BMP7	hWA d30 30-d BMP7	hWA d30 7-d BMP7&BMP4	hWA d30 ctrl	hWA d30 7-d BMP4	hWA d30 7-d BMP7	hWA d30 30-d BMP7	hWA d30 7-d BMP7&BMP4
0.78881	0.911775	1.61412	0.475577	0.833209	-0.103028	-0.0401123	0.207937	-0.322779	-0.079246
1.05501	1.0258	0.621037	0.486918	1.11015	0.0232549	0.0110631	-0.206883	-0.312544	0.0453801
1.6815	0.808741	0.428317	0.341688	1.05647	0.225697	-0.0921905	-0.368235	-0.46637	0.0238568
1.94902	0.991201	0.743678	0.431296	0.881633	0.289817	-0.00383827	-0.128615	-0.365225	-0.0547122
1.80156	0.83119	0.461772	0.455729	1.46079	0.255649	-0.0802997	-0.335572	-0.341293	0.164588
1.44118	0.97654	0.727617	0.795951	0.95578	0.158718	-0.01031	-0.138097	-0.0991137	-0.0196421
0.963095	1.12136	0.631673	0.567326	0.598429	-0.0163309	0.0497451	-0.199508	-0.246167	-0.222987
2.12248	1.1233	0.873119	0.833208	1.39595	0.326843	0.0504977	-0.0589266	-0.0792466	0.144871
0.658726	1.11709	0.405212	0.441887	0.973161	-0.181295	0.0480893	-0.392318	-0.354689	-0.0118153
0.589781		0.377422			-0.229309		-0.423173
0.963763		0.227628			-0.0160298		-0.642774
0.744968		1.12447			-0.127862		0.0509498
0.383089		0.15159			-0.4167		-0.819329
1.06345		0.430848			0.0267167		-0.365676
0.74911		0.305078			-0.125454		-0.515589
0.89487		0.376246			-0.0482401		-0.424528
0.718097		0.53062			-0.143817		-0.275216
0.782819		1.09411			-0.106339		0.039059
0.649207		1.00504			-0.187617		0.00218291
0.76724		0.503565			-0.115069		-0.297944
0.900783		0.963429			-0.0453798		-0.0161803
0.681011		0.929			-0.166846		-0.0319843
0.860801					-0.0650972
0.789631					-0.102576
dio2-HWA_BMP7
hWA d30 ctrl	hWA d30 7-d BMP4	hWA d30 7-d BMP7	hWA d30 30-d BMP7	hWA d30 7-d BMP7&BMP4	hWA d30 ctrl	hWA d30 7-d BMP4	hWA d30 7-d BMP7	hWA d30 30-d BMP7	hWA d30 7-d BMP7&BMP4
0.10431	2.3125		0.197983	3.76709	-0.981674	0.364081		-0.703372	0.576006
0.07095		0.156415	0.105473	1.62389	-1.14905		-0.805722	-0.976859	0.210556
0.085227			0.076227	1.79745	-1.06942			-1.11789	0.254656
0.103877	3.23205	0.056679	0.062346	1.67766	-0.983481	0.509478	-1.24658	-1.20519	0.224704
0.077372	2.47847		0.059229	2.28066	-1.11142	0.394184		-1.22747	0.358061
0.079768	1.86665	0.020333	0.113397	2.96792	-1.09817	0.271063	-1.6918	-0.945398	0.472452
0.119034	2.773	0.029779	0.128867	3.5258	-0.924329	0.442951	-1.52609	-0.889858	0.547258
0.070827	2.3045	0.032061	0.106835	1.60098	-1.1498	0.362576	-1.49402	-0.971286	0.204385
0.238151	2.60801	0.128154	0.062346	1.9298	-0.623148	0.416309	-0.892268	-1.20519	0.285512
0.203267					-0.691933
0.301024					-0.521399
0.265991		0.198052			-0.575133		-0.703221
0.049961		0.12032			-1.30137		-0.919662
		0.110871					-0.955182
0.168866					-0.772458
2.91188		0.268399			0.464173		-0.571219
1.45141		1.79683			0.161789		0.254506
1.22769		1.87703			0.0890898		0.273471
2.1817		2.6298			0.338794		0.419922
4.67657		1.02808			0.669927		0.0120261
1.77209		1.92913			0.248486		0.285362
2.4622		2.16288			0.391324		0.335031
3.72554					0.57119
1.53097					0.184968
ZIC1-HWA_BMP7
hWA d30 ctrl	hWA d30 7-d BMP4	hWA d30 7-d BMP7	hWA d30 30-d BMP7	hWA d30 7-d BMP7&BMP4	hWA d30 ctrl	hWA d30 7-d BMP4	hWA d30 7-d BMP7	hWA d30 30-d BMP7	hWA d30 7-d BMP7&BMP4
0.926539	0.573722	1.48908	1.06542	0.491726	-0.0331363	-0.241298	0.172919	0.0275213	-0.308277
0.543904	0.706825	3.01869	1.5352	0.553795	-0.264478	-0.150688	0.479819	0.186164	-0.256651
0.622404		1.3231	0.616821	0.645024	-0.205928		0.121593	-0.209841	-0.190424
0.71918	0.802417	1.86726	0.657893	0.612561	-0.143162	-0.0955999	0.271205	-0.181845	-0.212851
0.942735	0.681565	1.06284	0.796874	1.01531	-0.0256104	-0.166493	0.0264683	-0.0986103	0.00659995
0.833309	0.604337	0.913466	0.650637	0.933308	-0.0791939	-0.218721	-0.0393076	-0.186661	-0.029975
0.552645	0.788086	1.1099	0.712482	0.352678	-0.257554	-0.103426	0.0452823	-0.147226	-0.452622
0.833309	0.752845	1.85887	1.39951	2.50086	-0.0791939	-0.123294	0.269249	0.145977	0.39809
0.977335	0.700727	0.789452	1.0118	0.740168	-0.00995655	-0.154451	-0.102674	0.00509425	-0.13067
0.912518					-0.0397586
1.36502					0.13514
0.974291		1.17521			-0.0113113		0.0701173
0.566609		0.960212			-0.246717		-0.0176329
0.820983		0.586183			-0.0856658		-0.231967
1.14943					0.0604844
0.698545					-0.155806
0.482106		0.411631			-0.316857		-0.385492
0.910622		0.658121			-0.0406619		-0.181694
		0.796047					-0.0990613
0.900266		0.476129			-0.0456292		-0.322275
0.811085		0.518503			-0.0909336		-0.285249
0.447179		0.529765			-0.349519		-0.275917
0.685355					-0.164084
0.59705					-0.223989
MTUS1-HWA_BMP7
hWA d30 ctrl	hWA d30 7-d BMP4	hWA d30 7-d BMP7	hWA d30 30-d BMP7	hWA d30 7-d BMP7&BMP4	hWA d30 ctrl	hWA d30 7-d BMP4	hWA d30 7-d BMP7	hWA d30 30-d BMP7	hWA d30 7-d BMP7&BMP4
1.47894	2.06489	0.585836	0.785982	1.81764	0.169952	0.314898	-0.232224	-0.104587	0.259509
0.909452	1.30773	0.715027	0.751877	0.807519	-0.0412202	0.116519	-0.145678	-0.123853	-0.0928473
1.07555	0.770875	0.29302	0.412815	1.16762	0.031629	-0.113016	-0.533103	-0.384245	0.0673008
0.656592	1.11232	0.695233	0.38437	0.995207	-0.182704	0.046229	-0.15787	-0.415251	-0.00208658
1.05964		0.49468	0.342118	3.12763	0.0251563		-0.305676	-0.465824	0.495215
0.779201	0.461393	0.521619	0.248543	3.58648	-0.10835	-0.335929	-0.282647	-0.604598	0.554669
0.801664	0.681161	0.547552	0.134863	0.503153	-0.0960076	-0.16675	-0.261575	-0.870107	-0.2983
1.22439		0.431989	0.561777	2.27847	0.0879215		-0.364527	-0.250436	0.357644
0.272357		1.58729	1.1831	1.00352	-0.564861		0.200657	0.07302	0.00152603
0.835996					-0.0777958
0.50595		2.06704			-0.295892		0.31535
1.52792		2.03647			0.184101		0.308877
0.655682		0.56588			-0.183307		-0.247276
0.417998		0.703961			-0.378826		-0.152451
0.21607		1.93599			-0.665406		0.286902
1.06442		3.00022			0.0271134		0.477153
0.521981		1.76365			-0.282345		0.246414
0.41039		0.940219			-0.386803		-0.026771
0.927275		0.891044			-0.0327914		-0.0501008
1.24666		1.61392			0.095748		0.207882
1.1353		1.68771			0.0551091		0.227298
1.93867					0.287504
CITED1-HWA_BMP7
hWA d30 ctrl	hWA d30 7-d BMP4	hWA d30 7-d BMP7	hWA d30 30-d BMP7	hWA d30 7-d BMP7&BMP4	hWA d30 ctrl	hWA d30 7-d BMP4	hWA d30 7-d BMP7	hWA d30 30-d BMP7	hWA d30 7-d BMP7&BMP4
1.10025	2.14478	0.338641	0.636322	2.91366	0.041491	0.331383	-0.47026	-0.196323	0.464438
0.810189	1.34474	0.513996	0.61337	2.23354	-0.0914137	0.12864	-0.28904	-0.212277	0.348993
0.907098	2.22967	0.489822	0.368013	1.68919	-0.0423458	0.348241	-0.309962	-0.434137	0.227678
1.13432	2.06527	0.761719	0.3448	1.57662	0.0547367	0.314977	-0.118205	-0.462433	0.197726
1.42685	2.07316	0.761983	0.269215	3.27917	0.154377	0.316632	-0.118055	-0.569901	0.515764
0.694878	1.76276	0.404253	0.448547	1.85424	-0.158091	0.246192	-0.393347	-0.348192	0.268167
0.963483	2.44245	1.3048	0.399241	1.59918	-0.0161559	0.387826	0.115545	-0.398765	0.203897
1.32302	1.85103	0.872865	0.4958	2.56744	0.121565	0.267414	-0.0590529	-0.304693	0.409501
0.423617	1.88796	6.41891	0.537871		-0.373027	0.275993	0.807462	-0.269322
0.709478		3.67394			-0.149061		0.565133
0.709478					-0.149061
0.712189		3.98708			-0.147405		0.600655
0.34768		0.822354			-0.45882		-0.0849412
0.338055		1.37538			-0.471013		0.138423
0.755671		2.98728			-0.121667		0.475275
1.29759					0.113136
0.879851		0.913091			-0.0555909		-0.0394859
0.8347		2.22581			-0.0784696		0.347488
1.28684		1.87103			0.109524		0.27208
1.20692		0.779073			0.0816785		-0.108422
1.82428		1.34056			0.261092		0.127285
1.29444		1.57771			0.112083		0.198027
1.24473					0.0950748
1.7744					0.249051
Cd137-HWA_BMP7
hWA d30 ctrl	hWA d30 7-d BMP4	hWA d30 7-d BMP7	hWA d30 30-d BMP7	hWA d30 7-d BMP7&BMP4	hWA d30 ctrl	hWA d30 7-d BMP4	hWA d30 7-d BMP7	hWA d30 30-d BMP7	hWA d30 7-d BMP7&BMP4
3.67502	0.317703	0.524768	0.286727	0.521685	0.56526	-0.497979	-0.280033	-0.542531	-0.282592
	0.281314	0.586926	0.524404			-0.550809	-0.231417	-0.280334
1.34141		0.351781	0.18663	0.149763	0.127562		-0.453728	-0.729019	-0.824595
1.03222	0.222249	0.663308	0.195163	0.299526	0.0137727	-0.65316	-0.178285	-0.709603	-0.523565
1.1237	0.123172	0.432644	0.156882	0.65827	0.0506484	-0.909488	-0.363869	-0.804427	-0.181596
1.02402	0.325844	0.695321	0.674668	0.914941	0.0103106	-0.48699	-0.157815	-0.17091	-0.0386069
0.982651	0.908306	1.5559	0.6028	0.206864	-0.0076007	-0.0417678	0.191983	-0.219827	-0.684315
1.76143		0.947863	0.614613	1.33631	0.245866		-0.0232544	-0.211398	0.125906
		2.21031	0.358675				0.344454
0.971813		3.83906			-0.0124173		0.584224
0.410158					-0.387049
0.257162		0.693877			-0.589793		-0.158718
0.229053		0.889305			-0.640064		-0.0509493
0.335934		2.28826			-0.473746		0.359505
		8.96467					0.952534
0.096271		0.213048			-1.0165		-0.671523
		0.318585					-0.496775
0.290831		0.220561			-0.536359		-0.656471
0.564385		0.197134			-0.248425		-0.705238
0.655993		0.286132			-0.183101		-0.543434
0.176991		0.290126			-0.752049		-0.537413
0.297663					-0.526275
0.532831					-0.273411
TBX1-HWA_BMP7
hWA d30 ctrl	hWA d30 7-d BMP4	hWA d30 7-d BMP7	hWA d30 30-d BMP7	hWA d30 7-d BMP7&BMP4	hWA d30 ctrl	hWA d30 7-d BMP4	hWA d30 7-d BMP7	hWA d30 30-d BMP7	hWA d30 7-d BMP7&BMP4
0.781648	1.20213	2.57771	0.42384	1.17821	-0.106989	0.0799507	0.411234	-0.372798	0.0712212
0.941212	1.93199	1.31093	0.702997	1.64272	-0.0263125	0.286006	0.11758	-0.153047	0.215565
0.678345	1.31366	1.39097	0.321211	1.29917	-0.168549	0.118482	0.143317	-0.49321	0.113666
0.634896	1.68598	2.09303	0.261629	1.22781	-0.197297	0.226853	0.320775	-0.582314	0.0891322
0.671329	1.5043	1.01754	0.339408	1.73218	-0.173065	0.177334	0.0075532	-0.469278	0.238594
0.781648	1.34779	2.19024	0.25333	1.33709	-0.106989	0.129621	0.340492	-0.596313	0.126159
1.14957	1.91267	1.91334	0.495031	0.838621	0.0605343	0.281641	0.281792	-0.305368	-0.0764343
0.885517	1.82841	3.07821	0.525802	1.94948	-0.0528031	0.262074	0.488298	-0.279178	0.289919
0.538714	1.74061	0.810897	0.328187	1.40065	-0.268642	0.240701	-0.0910343	-0.483879	0.146328
0.525438		0.891366			-0.279479		-0.0499439
0.643089		0.605664			-0.191729		-0.217768
0.729557		0.810898			-0.136941		-0.0910338
0.505433		0.75215			-0.296336		-0.123696
0.432146		0.455521			-0.36437		-0.341492
0.644204		0.704949			-0.190977		-0.151842
1.79638		1.09816			0.254398		0.0406664
1.34126		0.899124			0.127514		-0.0461804
1.42118		1.47181			0.15265		0.167851
1.78521		1.54927			0.251689		0.190128
1.45558		0.941538			0.163035		-0.0261621
1.67899		1.46977			0.225048		0.16725
1.51109		1.92665			0.179291		0.284802
1.23336					0.0910892
1.23421					0.0913901
TMEM26-HWA_BMP7
hWA d30 ctrl	hWA d30 7-d BMP4	hWA d30 7-d BMP7	hWA d30 30-d BMP7	hWA d30 7-d BMP7&BMP4	hWA d30 ctrl	hWA d30 7-d BMP4	hWA d30 7-d BMP7	hWA d30 30-d BMP7	hWA d30 7-d BMP7&BMP4
1.65624	1.14188	1.60482	0.947971	0.754146	0.219124	0.057622	0.205427	-0.0232049	-0.122545
0.734796	1.05403	2.27823	1.09727	0.52012	-0.133833	0.022853	0.357598	0.0403123	-0.283896
2.03202	0.926855	0.882957	0.482605	0.493087	0.307928	-0.0329882	-0.0540604	-0.316408	-0.307076
0.947643	0.583747		0.478939	0.638127	-0.0233552	-0.233775		-0.31972	-0.195093
1.29362	0.381542	0.979703	0.605381	1.37976	0.111807	-0.418458	-0.00890556	-0.217971	0.139803
1.17074	0.699025	1.68053	0.321283	1.66892	0.0684586	-0.155507	0.225446	-0.493112	0.222436
0.971588	1.81871	1.86079	0.166306	0.379828	-0.0125179	0.259763	0.269698	-0.779092	-0.420413
1.82946	0.300079	1.6261	0.587807	0.687255	0.262322	-0.522764	0.211147	-0.230765	-0.162882
0.349634	0.60266		0.886944	0.521203	-0.456386	-0.219928		-0.0521038	-0.282993
1.04494		4.92429			0.0190901		0.692343
0.446557					-0.350123
1.84794		2.92192			0.266687		0.465668
0.932978		0.502577			-0.0301286		-0.298797
0.515276		1.07543			-0.28796		0.0315826
0.314126		2.06468			-0.502896		0.314852
0.466328					-0.331309
0.413631		0.663844			-0.383387		-0.177934
0.561912					-0.250332
1.11181		0.862393			0.0460321		-0.0642948
1.37451		0.4303			0.138147		-0.366229
0.877466		1.01355			-0.0567697		0.00584475
0.55456		1.11413			-0.256051		0.0469355
1.34482					0.128665
1.20741					0.0818548

## Sheet: Fig. 4 hBA BMP7 Seahorse
hBA 7d BMP7 vs. no BMP7 normalized OCR
Time (minutes)	hWA-hTERT Donor 2 ATCC																																								hBA-hTERT Donor 2 ATCC
1.31029	32.3184	65.648	67.6511	69.6487	78.2141	103.781	125.047	107.566	131.111	114.608	132.469	104.025	131.164	147.939	104.566	114.826	101.851	95.5268	113.911	95.8021	106.165	55.6289	100.955	135.184	129.2	126.03	99.9277	142.399	106.166	38.953	105.432	120.569	88.458	47.2195	60.5197	54.4344	54.434	7.90996	59.7293	36.9043	44.5494	55.0793	55.5507	47.5389	53.232	66.9849	61.3025	68.9103	75.1712
7.77322	39.0517	63.8539	66.3163	65.5542	75.5019	95.5137	110.958	102.281	119.866	105.559	119.913	95.3301	122.066	138.889	95.3621	105.315	95.902	91.115	107.191	88.2594	100.907	50.0035	95.9356	130.737	123.203	116.798	93.0414	131.404	97.8436	38.0916	100.812	113.508	81.7649	45.7994	57.9804	52.478	51.6902	4.98548	56.3687	33.4271	46.1815	53.8364	53.4656	46.1387	51.9445	64.3234	53.4223	62.8527	69.5138
14.2387	37.7634	64.188	64.6396	63.8991	75.2506	93.1455	106.986	99.7723	115.705	102.724	116.892	90.8128	120.928	134.622	92.0705	102.684	91.7741	88.4782	104.819	85.4442	99.1626	47.6983	93.1961	130.059	121.594	112.655	90.9184	127.255	98.2699	37.9581	97.8491	110.903	78.1955	44.6405	56.5477	52.9188	51.0321	4.34442	57.0666	32.8709	44.668	51.8754	52.8651	46.6294	49.497	62.4368	50.9032	61.7472	67.4365
20.7754	10.7762	42.0608	40.6515	44.1089	52.601	64.6012	75.5803	73.545	84.1916	79.1371	83.2523	65.1103	92.1131	96.1309	73.5792	74.3477	68.08	67.4766	78.3556	67.3336	72.6583	32.0254	70.5289	102.763	97.0177	83.4543	64.873	100.99	76.7416	26.4948	77.252	86.6077	59.5447	29.8687	38.9056	37.3171	34.0761	3.8134	31.8278	19.77	25.1892	29.6838	28.619	24.6539	26.3975	40.4966	33.1031	39.0114	42.4343
27.2393	13.5212	46.3136	44.7516	46.8081	57.8075	69.5036	80.3217	77.2717	87.4242	81.9324	88.8486	68.5616	97.1094	100.722	73.4213	78.717	71.9467	69.2792	82.3174	67.3578	78.2724	33.7318	73.9813	104.721	97.7159	87.7799	68.8152	101.198	82.2195	27.223	81.6985	91.7918	62.0391	31.8226	40.0606	39.1981	33.5392	3.73693	30.3899	17.3536	26.9998	31.6005	29.3966	26.202	27.2649	44.0101	35.3378	40.9903	46.1829
33.7038	13.4358	45.0246	42.9493	47.946	57.1709	69.2798	81.345	77.7643	87.9581	84.083	90.3076	71.2336	99.5095	103.168	74.3411	80.6632	72.6416	70.3632	84.3758	67.8584	79.6949	32.7924	75.1533	106.228	100.003	88.4693	67.6268	102.88	82.0692	25.6905	80.5094	92.9448	61.9225	31.2688	39.4922	38.289	31.8266	4.2337	30.811	17.5331	26.0917	29.3137	26.2582	25.2835	26.9098	42.3909	35.3625	39.5669	44.1375
40.2288	82.7994	117.747	116.796	111.618	154.753	167.928	188.732	180.154	173.129	205.982	205.111	143.908	221.193	199.6	150.051	177.459	148.365	157.264	190.44	156.466	182.093	72.1553	171.638	225.193	226.689	195.886	153.865	222.097	163.008	58.8022	180.3	221.058	135.571	87.8252	115.217	87.4299	84.6115	4.39027	196.101	101.985	75.1089	93.8887	82.1371	80.549	90.607	100.695	93.7312	94.163	99.9879
46.6933	66.5763	107.422	103.13	94.3571	126.613	137.588	150.657	141.722	144.903	156.905	168.581	116.152	179.229	175.17	126.815	139.943	117.306	125.92	154.055	125.65	143.625	65.111	132.07	189.732	182.822	158.864	128.181	183.401	132.865	52.5962	147.032	183.902	111.073	77.157	92.6239	78.0181	76.2812	3.35388	177.911	94.2784	73.8384	87.5898	78.4328	75.5152	77.4112	98.3126	88.167	88.0838	93.8163
53.1577	57.604	96.1966	94.4332	84.8541	111.881	123.259	133.518	124.843	128.497	132.881	148.849	102.255	152.722	152.322	112.819	123.214	102.954	110.026	136.066	108.209	129.161	60.5154	116.735	168.717	156.915	141.259	115.842	159.732	122.312	48.1914	127.927	159.539	100.282	71.8426	85.4344	72.8375	70.3965	3.18948	167.904	90.3462	59.6906	79.5391	71.3634	66.7836	68.8357	88.0196	78.513	82.6754	84.313
59.6897	-3.48132	21.9167	24.3699	23.9134	28.1008	34.7432	39.195	41.9025	48.638	44.4919	48.6438	36.4234	53.9943	55.1742	39.304	41.7924	37.8734	38.067	44.1358	34.6697	38.0411	20.1228	36.2707	54.3803	51.2008	42.7355	36.4752	57.2182	56.4926	16.0107	40.1634	49.2268	34.3238	14.4423	19.7143	18.7084	18.0383	-0.243172	11.9387	20.1749	17.8664	17.6763	16.7617	12.2998	14.168	25.4693	21.637	28.4614	25.8664
66.1601	1.44683	22.0257	25.6575	23.1647	29.1063	35.7027	40.9754	41.4627	49.3336	43.8046	48.5033	37.6742	54.8719	53.5058	38.7372	42.4404	40.9231	37.4891	44.6401	34.7985	38.8128	20.1598	37.6221	54.6194	52.7417	44.5808	37.7213	57.0536	59.2227	15.5778	41.1917	50.1353	33.7896	14.2079	21.3117	19.7562	18.5795	-0.474847	13.9446	10.4778	13.4863	16.711	17.6478	13.9729	15.7016	26.0489	22.2461	30.2349	27.1455
72.6298	3.88655	21.3517	24.8792	23.9226	28.0793	35.0981	39.5743	40.2299	48.1259	43.0787	47.4596	36.4226	52.5907	54.0606	38.6681	41.6906	40.6071	37.4373	44.1075	33.6132	37.8396	19.7419	37.2736	54.2715	51.318	44.8854	38.1375	55.5788	58.5526	15.1038	39.9931	48.2546	32.6956	13.5737	21.0006	18.7805	19.4103	-0.475658	14.0786	12.002	13.9476	15.9826	16.4715	12.1084	13.879	25.4663	21.1312	28.7069	26.0285
Basal Respiration		Maximal Respiration		Non-Mitochondrial Respiration
hBA-7d BMP7	hBA-no BMP7	hBA-7d BMP7	hBA-no BMP7	hBA-7d BMP7	hBA-no BMP7
33.8768	30.7204	78.9129	61.1613	3.88655	13.9476
42.8362	35.8928	96.3956	77.9061	21.3517	15.9826
39.7605	36.3936	91.9165	65.6656	24.8792	16.4715
39.9765	34.521	87.6953	68.4405	23.9226	12.1084
47.1713	35.6181	126.674	76.728	28.0793	13.879
58.0474	36.9706	132.83	75.2289	35.0981	25.4663
67.4112	29.7721	149.158	72.6001	39.5743	21.1312
59.5424	33.0403	139.924	65.456	40.2299	28.7069
67.5794	41.408	125.003	73.9594	48.1259	26.0285
59.645	36.2728	162.903	75.6245	43.0787	20.353
69.4326	34.9871	157.651	69.5526	47.4596	26.4126
54.3901	39.1288	107.485	82.0519	36.4226	28.6093
68.337	45.3466	168.603	86.9645	52.5907	25.3398
80.5616	43.4224	145.54	92.0394	54.0606	26.5554
53.4023	32.9757	111.383	69.0125	38.6681	20.9922
60.9934	35.9018	135.768	64.4804	41.6906	26.6596
51.1669	32.8563	107.758	69.3828	40.6071	21.8752
51.0409	30.2617	119.826	54.2611	37.4373	19.3153
60.7117	42.9204	146.333	91.436	44.1075	26.737
51.831	32.9661	122.853	80.3699	33.6132	23.0334
61.3231	31.4562	144.254	57.8604	37.8396	32.7618
27.9564	34.7096	52.4134	65.6897	19.7419	24.0918
55.9225	39.5139	134.364	69.819	37.2736	25.884
75.7872	44.1105	170.921	89.5453	54.2715	23.8788
70.276	35.0674	175.371	81.5118	51.318	27.0153
67.7696	37.3842	151	76.2225	44.8854	24.0279
52.7809	36.2458	115.728	80.7702	38.1375	26.9126
71.6764	29.074	166.519	53.1948	55.5788	15.7848
39.7173	42.1106	104.455	84.0051	58.5526	26.733
22.8543	40.1473	43.6984	72.2652	15.1038	23.3802
57.856	35.1416	140.307	64.9174	39.9931	21.6624
62.6484	29.6131	172.803	73.4348	48.2546	24.7528
45.4999	19.1298	102.875	37.8	32.6956	11.015
31.0668	39.9203	74.2516	85.1465	13.5737	23.1081
35.5471	32.9154	94.2168	83.7632	21.0006	19.5367
34.1383	39.1714	68.6494	78.0625	18.7805	18.8226
31.6219	30.6355	65.2013	74.0049	19.4103	23.2045
	31.9258		63.6599		13.6469
	29.2426		60.8296		15.7615
	32.3341		77.8076		14.8037
hBA 7d BMP7 vs. 30d BMP7 normalized OCR
Time (minutes)	hBA-hTERT normal diff																																								hBA-hTERT 30d BMP7
1.30847	23.6862	36.5379	40.0573	34.7707	49.4193	63.2364	88.6276	109.636	112.363	93.5351	80.1469	102.716	94.709	109.29	108.261	106.569	136.924	137.244	122.702	104.976	100.666	113.026	125.675	127.105	153.992	120.733	104.14	142.892	124.074	83.8882	105.825	109.907	97.8931	27.4686	39.2831	45.6631	54.7948	56.1135			48.8225	55.9276	23.2067	32.8418	36.3376	73.8773	77.7947	86.8568	61.9428
7.76254	23.6434	33.6718	39.8904	35.169	46.8158	57.9643	78.682	95.7653	102.554	89.7086	68.5187	92.9797	86.1676	104.7	103.519	97.5111	123.912	129.303	114.611	97.3379	94.2546	106.735	123.789	121.837	146.158	111.586	96.9799	136.3	115.637	80.0793	98.1204	99.5845	95.4904	27.1704	38.668	43.6034	53.8013	55.6065			46.7771	52.8032	23.5255	30.9775	37.779	64.498	73.2474	83.225	58.4339
14.2192	23.8084	31.5812	40.2254	33.9698	45.4806	57.0869	74.6517	89.9528	97.2527	86.1733	70.0027	88.6764	94.2528	103.541	101.841	93.6723	118.97	123.705	111.034	92.7449	92.3843	101.435	119.347	117.631	141.223	105.563	92.9662	133.439	111.25	76.876	94.4569	95.531	93.5825	26.6219	37.2345	42.13	51.5208	54.6932			44.8516	50.9747	23.357	29.6427	36.8443	64.1169	71.6957	81.8311	56.4101
20.7441	12.2612	21.7697	29.3254	24.3118	36.1399	47.0605	60.0729	72.8204	80.5919	71.7709	65.2352	69.1772	73.4654	89.4806	83.9822	75.8743	98.57	104.422	91.188	76.9046	76.4147	81.1119	103.509	99.5506	120.182	87.3478	77.0799	116.211	91.5722	61.4308	75.5365	76.4179	79.1789	18.243	28.5682	31.3754	41.1764	44.0995			33.4856	37.2947	15.1496	22.3233	22.5014	50.2974	56.5065	66.499	45.8199
27.2041	12.4069	22.3249	31.5142	26.3899	38.2731	49.0356	62.2672	77.8634	87.1669	74.6496	66.323	72.1192	76.8853	91.0985	86.5822	81.6286	104.858	108.725	93.9182	78.2476	82.3811	81.7478	105.188	103.03	123.496	90.8418	80.1238	118.575	93.7734	64.4055	79.0007	79.4651	80.9995	19.2687	30.0466	34.0312	43.074	47.0984			37.0058	40.7639	16.7785	24.601	23.1978	52.4615	60.7818	71.0669	48.1457
33.6624	12.3805	22.2474	30.6076	25.7198	38.896	47.861	61.5291	78.5338	85.9084	74.3125	67.5732	71.4579	75.9942	90.359	86.1685	80.5321	103.668	108.23	92.5261	78.5801	80.2191	83.8595	103.975	100.316	124.766	90.3683	79.2037	116.804	93.3753	64.2827	77.1225	79.1393	81.1589	18.2928	30.0292	32.4213	42.446	45.7828			36.0581	39.0063	17.314	23.8378	22.2748	53.9972	59.9301	72.6237	46.7965
40.1862	47.8023	64.2089	81.6401	74.0904	96.0053	100.212	146.059	180.319	191.238	166.047	177.825	167.14	153.497	141.697	181.141	195.287	223.883	225	189.567	160.113	167.132	174.873	186.229	178.462	254.714	191.831	170.15	168.156	191.431	142.447	172.088	177.54	106.527	47.7281	59.5866	67.3276	83.2298	69.6464			97.5218	111.368	49.5187	60.3579	81.9445	119.034	144.546	149.291	102.885
46.6447	41.2839	50.6478	65.1078	56.4039	72.6735	83.4373	113.436	139.566	152.443	129.467	236.473	125.551	119.888	139.284	137.9	153.65	163.688	174.218	148.447	120.486	132.462	133.132	164.209	157.238	195.532	145.901	129.789	176.26	147.048	107.527	131.341	137.938	106.68	44.1105	53.5513	62.2787	80.3828	72.668			78.6558	83.2888	37.6828	48.8056	69.7046	93.1324	116.197	119.157	87.7842
53.1074	37.7051	43.8788	59.4141	48.1398	62.3274	73.6445	98.9987	120.071	131.049	112.441	275.505	107.279	104.98	134.041	117.23	134.789	140.214	150.776	128.693	104.234	121.758	116.719	149.506	143.697	172.377	132.083	113.493	176.342	129.926	91.6774	113.735	121.582	105.581	39.4037	47.5134	55.2965	70.3063	72.314			68.4598	73.958	31.6127	42.1207	59.1019	81.0738	100.008	105.196	76.8843
59.6281	4.83167	10.2552	15.1674	11.463	19.5611	32.2988	33.1716	42.8459	42.9437	41.7432	39.2532	38.4637	47.6878	55.6447	49.053	35.9572	48.3428	57.2134	55.9517	43.3994	37.441	50.672	59.6206	59.0567	62.9039	43.9507	43.7316	70.4643	48.7374	37.0632	41.6094	44.5555	45.8277	9.26074	14.8316	16.7386	22.7066	24.0104			17.1266	17.5279	6.17388	11.3654	10.1122	29.1916	33.1124	40.6586	25.9378
66.0898	5.85906	10.7088	15.9378	13.1751	19.7959	32.5332	33.0701	42.4127	44.2829	42.2541	37.0345	39.2322	47.9463	54.6772	49.5798	39.0582	51.263	55.4349	53.4979	44.672	39.2583	48.8356	59.8055	58.5214	65.8941	45.4729	43.0427	70.325	49.78	33.6238	41.5139	45.6759	45.5616	9.93882	15.7873	17.6766	24.3151	25.0344			16.8665	18.7605	6.67946	12.2356	11.1284	28.65	33.8831	41.8548	26.457
72.5519	5.71982	10.7898	16.5346	12.3849	19.5441	32.6568	32.5877	41.4399	44.4183	41.4373	31.611	38.4364	48.0211	53.484	47.434	37.9411	50.2655	55.637	52.6359	44.4024	39.2126	44.9592	58.4105	56.2434	63.0742	45.1015	43.0021	68.4274	48.206	33.9367	41.2568	44.3592	46.1146	10.9497	15.7984	17.5188	24.1397	25.4569			18.2268	18.0105	7.18179	11.6813	11.8749	28.8249	32.59	40.267	25.0234
Basal Respiration		Maximal Respiration		Non-Mitochondrial Respiration
hBA-7d BMP7	hBA-30d BMP7	hBA-7d BMP7	hBA-30d BMP7	hBA-7d BMP7	hBA-30d BMP7
18.0886	26.6249	42.0825	79.295	5.71982	18.2268
20.7913	32.9642	53.4191	93.3573	10.7898	18.0105
23.6908	16.1752	65.1055	42.3369	16.5346	7.18179
21.5848	17.9614	61.7055	48.6767	12.3849	11.6813
25.9365	24.9694	76.4613	70.0696	19.5441	11.8749
24.4301	35.2921	67.5549	90.2091	32.6568	28.8249
42.064	39.1057	113.471	111.956	32.5877	32.59
48.5129	41.564	138.879	109.024	41.4399	40.267
52.8344	31.3867	146.82	77.8611	44.4183	25.0234
44.736	21.8038	124.609	68.5606	41.4373	20.6836
38.3916	46.5889	146.214	86.4745	31.611	49.0074
50.24	40.635	128.704	113.369	38.4364	34.8224
46.2317	42.21	105.476	99.8148	48.0211	33.6974
50.0568	42.492	88.2128	123.948	53.484	37.9196
54.4071	22.2365	133.707	47.8454	47.434	18.3058
55.7312	35.9507	157.345	85.1241	37.9411	34.7685
68.7048	43.2107	173.618	104.39	50.2655	43.6562
68.0676	41.9546	169.363	98.6274	55.637	43.5536
58.3983	42.7446	136.931	114.588	52.6359	40.0898
48.3426	34.9594	115.71	100.029	44.4024	27.7253
53.1717	71.6412	127.919	149.791	39.2126	52.317
56.4757	45.2597	129.914	98.6113	44.9592	39.8221
60.937	45.4299	127.819	111.551	58.4105	40.455
61.3876	44.2154	122.219	120.52	56.2434	39.2069
78.1484	28.0948	191.64	78.4709	63.0742	24.3337
60.461	61.2305	146.73	142.185	45.1016	50.2602
49.9641	49.8693	127.148	123.809	43.0021	40.9749
65.0117	54.3301	99.7285	142.841	68.4274	39.8642
63.0443	42.9593	143.225	122.998	48.206	34.7871
42.9393	60.1333	108.51	90.5613	33.9368	32.6123
53.2002	46.9256	130.832	119.454	41.2568	37.8021
51.1718	51.1029	133.18	139.679	44.3592	40.1143
47.4679	46.897	60.4124	125.605	46.1146	36.7953
15.6722	47.7173	36.7784	132.351	10.9497	40.6108
21.4361	27.6707	43.7883	53.794	15.7984	25.0253
24.6112	29.2051	49.8088	71.6046	17.5188	24.0282
27.3811	19.6831	59.0901	49.1217	24.1397	16.5249
29.2363	19.68	44.1895	46.6584	25.4569	14.3369
	20.8869		51.6437		17.9787
	11.118		31.9037		9.57744
[truncated: 31 more columns]

## Sheet: Fig. 5 hWA BMP7 Seahorse
hWA no BMP7 vs. 7d BMP7 normalized OCR
Time (minutes)	hWA-hTERT Donor 2 ATCC																																								hBA-hTERT Donor 2 ATCC
1.31029	50.8167	38.6578	52.0448	41.1907	47.0171	49.8201	33.4446	32.2812	33.6649	37.3344	32.7524	37.5404	33.6985	49.5331	40.5141	22.1471	22.5675	26.2848	47.0116	36.7107	21.3052	24.3687	23.8868	50.7795	54.4369	8.72355	20.2787	21.3286	43.2843	31.178	13.7047	17.0429	4.28522	47.0545	36.0298	12.3212	17.3624	7.90996	59.7293	36.9043	41.828	46.6103	54.4386	52.2726	42.6377	41.4056	43.1628	48.5105	61.0416
7.77322	48.5865	37.2402	50.7492	40.9646	44.7533	47.1618	30.624	31.0454	30.2795	34.253	30.4059	37.3412	33.3444	45.4098	35.2285	19.7601	20.5484	23.0453	43.9499	32.6454	18.8865	22.2175	20.9032	44.687	49.5244	4.82746	16.0928	19.3148	40.7797	25.9382	11.3	14.9987	2.73812	43.848	30.9464	7.57521	12.3734	4.98548	56.3687	33.4271	40.6159	47.1675	53.1042	50.5096	42.3945	36.2406	42.9882	42.177	54.6877
14.2387	48.7125	37.7	52.1474	41.2582	44.8852	47.952	31.131	32.0324	28.9228	32.7616	30.685	37.1617	32.8443	44.0592	33.8358	20.2574	20.2758	23.4417	42.0636	31.2256	19.5274	22.3128	21.5292	44.3675	49.7808	3.84382	15.4635	18.5105	39.3841	26.2164	11.1211	14.9569	2.74723	44.2089	30.7301	6.64996	10.2636	4.34442	57.0666	32.8709	38.9428	46.1244	52.7408	48.821	42.556	36.1065	41.8996	39.6452	54.2827
20.7754	30.8874	23.1057	34.7889	22.8504	25.4303	40.8731	22.9222	22.6858	20.4282	24.7193	24.2006	29.4968	29.9311	35.6311	24.3894	19.5912	20.3633	22.5869	29.6793	22.6143	31.6414	22.5803	22.5226	32.0291	32.9437	5.30126	17.3419	20.0462	26.9839	12.1181	11.3812	15.3694	2.98759	25.0416	20.7346	6.23428	11.8086	3.8134	31.8278	19.77	20.2469	23.2863	26.0832	26.3529	22.7222	37.7226	24.574	24.7771	38.9126
27.2393	30.5667	22.8392	34.4225	21.9271	23.9294	36.7601	22.5042	23.3731	18.9357	24.7911	23.9291	28.6382	27.3753	34.1066	23.7955	18.0432	19.369	21.83	31.5864	21.85	18.4254	20.1126	22.3865	30.495	31.2948	5.30437	18.4468	19.5456	26.7299	11.4915	11.0226	14.4761	3.12929	24.9905	17.7069	7.05778	9.84586	3.73693	30.3899	17.3536	17.7554	22.851	25.6546	24.7822	21.915	34.0118	24.6498	25.3565	34.6506
33.7038	29.8896	23.1218	33.8015	20.8649	23.7276	35.0989	22.7777	23.1119	19.4738	24.6999	24.0456	27.9017	27.0143	35.0387	22.6421	18.2197	18.9711	22.9873	33.53	21.4715	18.0988	21.4882	22.485	29.893	31.4136	5.18072	17.9822	19.9502	25.7518	12.2897	10.5221	14.7269	4.35064	26.1358	19.1463	6.89738	10.7467	4.2337	30.811	17.5331	19.8328	23.1227	26.6958	25.5891	23.3958	32.5216	24.0374	27.2709	35.5011
40.2288	140.038	105.341	151.362	148.454	160.756	145.901	85.2439	95.4206	107.9	113.859	91.172	83.4969	97.6265	130.457	102.075	42.6603	43.3065	50.2676	150.952	115.924	36.3745	47.6592	45.0934	171.256	149.739	12.3191	24.0544	33.8711	125.309	132.044	15.6176	30.053	1.1303	138.44	93.7528	9.59196	14.1038	4.39027	196.101	101.985	144.021	185.784	204.526	188.551	138.775	108.623	139.9	117.686	150.521
46.6933	129.839	100.71	143.217	137.054	147.225	136.663	89.4141	94.5221	100.51	113.795	83.5675	77.493	92.2883	121.585	98.8347	40.1909	39.8971	46.9211	145.677	108.352	34.7748	44.4588	42.2758	159.838	137.999	12.4788	23.8724	32.649	120.72	120.859	14.7613	27.3616	3.71719	122.127	88.5924	9.34037	13.0779	3.35388	177.911	94.2784	138.693	170.894	187.702	170.974	139.552	110.306	134.042	113.517	150.847
53.1577	121.391	95.1392	135.774	129.718	140.432	131.312	85.5236	91.0834	95.2453	110.159	78.5237	73.2282	89.1142	115.57	94.147	38.3528	38.0906	44.9418	140.708	103.237	33.6784	42.3337	40.046	150.867	128.17	11.0881	22.6923	30.0382	115.685	113.451	14.7591	24.9315	4.26929	112.541	82.8841	9.80729	12.6387	3.18948	167.904	90.3462	132.01	165.457	179.662	164.82	133.593	107.604	129.181	110.735	144.316
59.6897	15.9678	13.0555	22.5781	10.1674	13.6376	16.0712	11.1147	14.8475	10.1436	16.234	9.51005	10.8691	13.871	24.1572	16.0784	8.3878	8.8729	10.9024	21.5813	12.1576	5.33644	8.37182	12.6657	15.056	20.7377	-1.40703	5.85823	9.71401	14.0112	-1.95015	2.82509	7.04598	2.32569	11.8317	9.6283	0.978079	3.64812	-0.243172	11.9387	20.1749	12.3255	12.3558	19.229	14.0489	12.8856	16.8273	17.8979	16.9924	20.8147
66.1601	15.5244	12.8622	22.391	11.1714	13.1381	15.9797	10.6703	13.7106	9.85268	16.0876	10.7312	12.4804	14.2281	23.3385	15.3861	8.744	9.39158	10.3996	22.1266	11.5299	6.53808	8.02116	9.07945	15.2658	19.2562	-2.08179	6.13553	8.99741	13.9253	-2.52508	3.12047	6.70371	3.51005	12.3478	11.2159	1.52637	4.46521	-0.474847	13.9446	10.4778	10.772	13.8071	17.2354	15.8793	12.9833	17.4668	15.6948	16.793	23.2316
72.6298	14.5223	11.3469	20.8495	11.3196	14.8404	15.8885	11.1152	13.2763	9.82916	15.6602	9.74175	13.9448	14.2681	23.2387	14.5292	7.73962	9.65268	11.4702	22.7983	11.0322	5.79416	7.48707	11.6214	15.6052	20.0399	-1.63487	4.82959	7.98479	14.6402	-1.73376	4.03413	5.95982	3.36472	14.1155	10.2202	1.50758	2.09364	-0.475658	14.0786	12.002	10.3984	14.0999	15.3084	16.6901	14.1604	18.0162	15.1435	14.9761	23.3495
Basal Respiration		Maximal Respiration		Non-Mitochondrial Respiration
hWA-no BMP7	hWA-7d BMP7	hWA-no BMP7	hWA-7d BMP7	hWA-no BMP7	hWA-7d BMP7
34.1902	28.5444	125.515	133.623	14.5223	10.3984
26.3531	32.0245	93.9945	171.684	11.3469	14.0999
31.2979	37.4325	130.513	189.218	20.8495	15.3084
29.9387	32.1309	137.134	171.861	11.3196	16.6901
30.0448	28.3956	145.916	124.614	14.8404	14.1604
32.0634	18.0903	130.013	90.6064	15.8885	18.0162
20.0158	26.756	74.1287	124.756	11.1152	15.1435
18.7561	24.6691	82.1443	102.71	13.2763	14.9761
19.0937	30.9332	98.0707	127.171	9.82916	23.3495
17.1014	23.9641	98.1989	101.5	15.6602	14.4157
20.9432	18.5884	81.4303	84.7817	9.74175	10.2035
23.2169	30.4095	69.5521	173.933	13.9448	26.6063
18.5761	23.0967	83.3584	88.0195	14.2681	13.1911
20.8205	44.5997	107.218	184.748	23.2387	22.659
19.3066	26.5092	87.5462	89.6234	14.5291	6.00415
12.5178	37.1878	34.9207	144.294	7.73962	22.939
10.6231	18.0104	33.6538	86.7649	9.65268	16.783
11.9714	14.4794	38.7974	93.2853	11.4702	13.5284
19.2654	23.1564	128.154	81.9646	22.7983	16.356
20.1934	22.3014	104.892	80.2289	11.0322	12.2535
13.7333	38.0356	30.5804	168.788	5.79416	22.9308
14.8257	38.7306	40.1721	198.46	7.48707	24.0972
9.90775	36.5061	33.4719	133.051	11.6214	17.4836
28.7623	28.5317	155.651	102.624	15.6052	17.7972
29.7409	24.4889	129.699	92.6293	20.0399	17.7212
5.47869	28.5922	13.9539	102.271	-1.63487	15.5546
10.6339	25.0311	19.2248	131.302	4.82959	22.6837
10.5258	16.0471	25.8863	56.4357	7.98479	10.2591
24.7439	19.5229	110.669	78.8992	14.6402	18.2752
27.9501	32.5579	133.778	149.118	-1.73376	20.373
7.08694	41.4515	11.5834	182.424	4.03413	23.7274
8.99711	34.0118	24.0932	162.303	5.95982	18.2052
-0.61749	23.7792	-2.23442	106.792	3.36472	12.533
30.0934	30.0376	124.324	93.0104	14.1155	15.0011
20.5099	30.1917	83.5326	110.038	10.2202	14.3311
5.14238	36.3788	8.08437	157.278	1.50758	16.1334
8.16991	-3.44485	12.0101	162.366	2.09364	23.7408
4.82008	33.1463	4.86593	136.858	-0.47566	17.6101
42.988	46.6064	182.022	206.19	14.0786	24.3222
20.8688	40.0558	89.9826	137.517	12.0021	22.4976
hWA no BMP7 vs. 30d BMP7 normalized OCR
Time (minutes)	hWA-hTERT normal diff																																								hWA-hTERT 30d BMP7
1.30847	35.9383	36.2034	31.7412	29.4583	30.3516	45.3054	55.8012	34.7121	32.5835	40.691	41.4989	60.4773	22.1235	30.6685	38.2648	44.5246	34.6332	24.8683	30.2235		51.0394	55.4092	53.6175	23.8907	40.3423	56.6578	50.2417	36.1381	18.9231	43.519	43.2411	73.348	32.6981	13.9056	28.97	38.8842		12.7972			37.067	34.1842	34.5546	42.0195	50.4025	59.0202	54.1167	41.9579	58.9534
7.76384	35.7755	34.6641	30.211	26.9634	28.8272	40.6648	50.1375	31.518	28.7545	36.9023	38.1151	55.2106	19.9561	27.0061	35.5521	38.6004	31.6862	21.9086	27.012		45.8867	50.664	46.7371	20.4296	38.182	52.7057	41.0272	28.4515	14.6445	35.7286	37.3825	66.6109	27.3137	10.4484	24.8372	35.1258		9.83743			34.3852	33.7835	32.4994	40.8328	52.2066	49.4383	52.4624	35.5829	51.5901
14.2182	36.7898	33.5693	30.3573	26.1518	28.8144	42.6782	51.4831	29.6487	28.9727	36.7876	37.0316	55.1455	20.4492	28.3432	35.2619	38.9022	32.0082	22.5421	27.619		43.6877	51.2072	45.672	19.9515	38.0848	52.6125	40.9239	28.7678	14.0408	35.942	36.5062	65.8488	26.002	8.64049	23.0323	34.8033		10.4804			35.0558	33.5261	34.6278	39.2495	52.4675	49.9417	53.3013	35.0824	51.4526
20.741	21.0016	20.4769	19.3402	16.3347	15.2423	25.8103	36.9513	23.3489	18.7845	24.373	22.5223	42.1869	16.2218	21.7881	23.4157	23.8235	22.1582	17.1714	22.981		24.7061	39.3504	37.8141	19.3628	27.0072	33.4418	31.2324	22.0478	14.4967	28.2174	23.0123	58.5129	21.779	17.0531	21.0546	21.7478		7.55316			18.7667	20.1633	20.593	24.0737	34.0685	32.9933	36.4193	22.767	31.8131
27.1977	20.9209	18.2094	17.8319	15.7716	16.3957	24.9031	36.3076	26.0453	20.788	25.4062	23.7203	41.5543	16.2387	20.8312	23.2029	24.6316	21.0426	17.8328	23.0342		24.1092	39.2997	37.1041	19.857	28.6639	33.6731	28.5412	23.1727	14.5058	32.4559	23.8747	55.3056	20.6448	11.1053	22.5509	22.9838		6.86701			18.8508	17.9181	19.0216	23.1294	32.9361	29.3288	35.9193	22.571	33.7231
33.6498	19.4958	18.1012	16.741	13.1103	14.8185	25.0882	35.8909	22.5773	19.3417	24.2288	25.8794	39.4767	15.5721	21.397	22.2617	24.9767	21.1376	16.1228	23.2186		24.4168	37.4957	35.5335	18.4144	26.1944	35.1944	28.4029	22.6788	11.6276	28.9432	21.7134	52.3518	18.8374	11.0318	22.0498	22.4836		7.27513			15.8953	17.5773	19.5536	21.2981	31.5101	30.33	34.7796	22.6455	33.7333
40.1687	70.2273	69.2517	60.5947	54.1917	62.897	99.2502	110.231	57.8114	50.5576	69.5761	81.7871	108.134	32.4277	44.0455	64.5659	84.3184	31.6898	34.1398	41.7308		104.199	47.2076	68.7118	27.7968	62.0819	117.589	85.9202	47.5822	19.6519	57.6849	63.0188	87.5822	40.0923	14.3248	38.3455	66.609		14.6027			77.5892	68.948	68.3798	87.4779	130.234	99.1418	99.0645	82.037	109.509
46.6292	57.9679	57.6323	51.483	47.4488	52.3629	82.0316	94.6548	50.1507	41.7843	60.4024	73.6851	95.8449	29.071	39.6866	57.2015	70.7418	33.534	30.7459	38.3055		88.0897	48.5768	62.4215	24.1444	54.6531	99.2053	74.218	43.527	17.9789	54.2694	56.3659	78.5392	36.7516	14.4361	35.804	54.7928		11.9731			62.5074	57.0781	56.7756	69.1171	101.917	80.0145	83.2767	68.6076	86.8521
53.0877	53.8248	52.1721	47.0554	45.228	49.6454	73.849	82.6061	47.7467	40.5824	56.8526	62.7839	88.7603	26.3652	37.8489	51.6988	64.1563	33.2969	28.6829	36.7053		81.1945	49.1628	57.2278	22.5661	50.1966	90.4457	70.0662	42.2043	17.1818	49.5029	53.1505	75.1772	35.3238	14.8559	33.4204	52.6147		13.3116			58.4194	53.8443	52.4216	63.1814	93.0001	73.797	72.6978	63.2667	77.2916
59.6098	15.8872	13.2176	12.6274	9.78841	11.5158	18.8688	26.5172	16.2452	13.0829	17.2024	16.6682	32.4906	11.4853	14.0554	14.389	16.9203	15.2839	10.6758	15.2319		16.2209	28.1635	24.923	14.3295	16.2026	37.1599	19.6502	14.5692	14.4606	19.1853	16.7332	43.0821	14.0273	7.28294	13.9408	12.4233		2.10545			14.9019	14.4366	15.4456	17.1346	23.2534	19.6015	29.5131	14.0688	24.4222
66.0687	15.5068	13.4825	11.2454	9.88821	8.77778	19.0965	25.8457	14.4342	18.1493	17.0141	18.0808	33.951	10.0563	11.6329	14.9508	16.9929	16.4763	10.7637	15.888		16.8332	29.6612	23.9094	11.7117	16.8401	23.5645	20.5774	15.9619	11.2805	17.1173	16.054	44.3692	12.4707	4.53591	13.5341	15.0679		2.85167			12.574	14.6354	14.8234	16.4647	23.931	22.2359	26.3216	14.1611	26.6859
72.5298	14.6252	10.6347	11.6952	9.0942	9.29425	19.8592	25.0711	15.2243	16.7384	16.8598	16.4684	32.8029	9.56536	12.6598	14.713	17.3439	15.3292	11.5445	17.5675		15.2772	28.1041	26.1851	11.6708	16.7902	23.7637	20.4405	14.4666	10.0336	19.8146	15.0583	45.0406	16.3058	6.70338	13.5908	12.7531		1.99588			12.5415	12.9077	14.9008	16.7517	24.4939	20.7229	24.3052	14.2457	22.784
Basal Respiration		Maximal Respiration		Non-Mitochondrial Respiration
hWA-no BMP7	hWA-30d BMP7	hWA-no BMP7	hWA-30d BMP7	hWA-no BMP7	hWA-30d BMP7
22.1646	22.5143	55.6022	65.0477	14.6252	12.5415
22.9346	20.6184	58.617	56.0402	10.6347	12.9077
18.6621	19.727	48.8995	53.479	11.6952	14.9008
17.0576	22.4978	45.0975	70.7262	9.0942	16.7517
19.5202	27.9737	53.6028	105.74	9.29425	24.4939
22.819	29.2188	79.391	78.4189	19.8592	20.7229
26.412	28.9961	85.1597	74.7593	25.0711	24.3052
14.4244	20.8367	42.5871	67.7913	15.2243	14.2457
12.2343	28.6686	33.8192	86.7252	16.7384	22.784
19.9279	34.5909	52.7163	127.495	16.8598	25.6193
20.5631	25.7584	65.3187	78.3414	16.4684	20.0272
22.3426	25.1663	75.3307	80.0789	32.8029	21.8411
10.8838	26.4005	22.8623	82.8566	9.56536	22.3974
15.6834	28.4192	31.3857	102.125	12.6598	25.6277
20.5489	32.7977	49.8529	107.118	14.713	32.3232
21.5583	22.7896	66.9745	60.7503	17.3439	20.6381
16.679	26.2701	16.3606	77.9156	15.3292	24.8156
10.9975	19.7648	22.5953	59.8552	11.5445	15.8942
10.0515	31.3012	24.1633	101.339	17.5675	26.3507
28.4105	40.8635	88.9222	146.891	15.2772	37.1326
23.1031	29.5208	19.1035	95.4631	28.1041	23.3951
19.4869	27.6955	42.5267	92.6886	26.1851	26.5105
8.28069	28.3482	16.126	71.5071	11.6708	22.2532
21.2946	22.269	45.2917	68.3148	16.7902	21.0723
28.8487	34.5505	93.8256	104.689	23.7637	31.2966
20.4834	39.4963	65.4797	89.9524	20.4405	31.6976
14.3013	27.6647	33.1156	70.1521	14.4666	24.5527
4.00719	30.5406	9.6183	92.1127	10.0336	24.5387
16.1274	20.5598	37.8703	57.6945	19.8146	21.3534
21.4479	37.387	47.9605	135.083	15.0582	43.2826
20.8082	21.2734	42.5416	53.1788	45.0406	17.9053
9.69614	19.8777	23.7865	55.6606	16.3058	14.8535
1.93711	25.5849	7.62146	71.4074	6.70338	21.6694
9.44151	19.0837	24.7547	51.9979	13.5908	12.4002
22.0502	33.8929	53.8559	96.6009	12.7531	26.9006
8.48452	23.591	12.6069	46.6888	1.99588	18.5671
	19.526		37.0223		12.9146
	18.3956		38.6734		15.1293
	20.5695		48.8836		13.5162
	28.3625		56.4081		18.3228
[truncated: 31 more columns]

## Sheet: Fig. 6 hBA & hWA BMP4 Seahorse
MST hBA, 30 days BMP4 OCR
Time (minutes)	hBA 0d BMP4																																								hBA 30d BMP4
1.6311	23.2125	23.9513	17.3332	19.5563	25.4533	32.633	32.5502	30.8193	31.303	29.8409	38.6874	40.0277	40.4174	44.0711	41.1031	55.0809	54.0971	46.5995	47.6681	45.4224	50.8558	63.8112	44.0503	63.2031	57.5696	40.6538	54.0165	57.2891	44.3849	37.5422	32.0579	40.6012	38.9189	37.7732	20.3405	24.1808	27.4367	23.0789			69.971	33.2054	36.9558	35.8618	32.5361	47.2156	54.0939	59.9084	39.7634
8.69073	26.297	25.3521	19.0035	22.9913	27.0476	36.045	37.0906	39.4541	39.5714	40.9989	47.3452	46.9626	51.4922	49.7419	53.0986	55.2522	57.6931	51.3392	51.1118	49.2616	57.1699	70.1872	50.2884	68.5952	70.5736	51.8342	60.3058	61.1556	52.3047	40.7046	38.4909	45.7576	50.3591	43.4998	26.7357	27.4653	29.4877	24.7083			78.6524	36.1961	39.8107	41.0338	35.6568	53.2316	59.8184	61.9652	45.2286
15.7489	26.2598	24.6989	19.8343	24.1679	27.1207	37.133	37.0742	38.6627	39.3727	36.6764	46.4247	46.5206	53.1394	49.414	55.5273	51.7018	58.9436	51.2752	51.9334	48.4913	54.7927	70.6848	48.7141	68.5166	68.1426	48.6438	61.1217	60.0312	50.1532	39.189	37.6219	46.4181	51.411	44.6857	26.8873	27.7413	29.5807	24.5695			76.2921	36.3114	40.5293	41.2693	35.9442	52.7941	58.7848	60.5649	44.4013
22.8055	25.9695	25.0182	19.4462	24.7548	27.1565	37.0386	36.229	36.3845	38.0348	37.0607	46.6436	44.7101	53.1476	48.6157	54.9654	51.2813	58.5459	50.8114	51.2135	47.6488	53.8167	69.9421	48.2294	68.9018	65.8808	47.9281	59.1375	60.3086	48.765	39.9705	37.6253	46.828	50.2528	45.9546	26.585	27.6949	29.5673	24.0151			76.3375	36.6424	40.8222	41.088	36.2711	52.5367	58.2719	59.8112	44.5542
29.954	24.4286	21.0503	17.4359	20.5201	20.5046	30.7319	30.1016	30.0922	30.1054	31.9383	38.7199	38.8114	44.6776	38.433	46.8212	44.9471	50.8275	43.3762	44.9898	41.9062	45.3352	60.9997	43.3952	55.2897	61.1236	43.3992	49.8378	54.3717	43.1772	35.4426	30.5383	40.8845	39.7755	41.8813	24.7659	25.3406	26.0302	21.0704			65.7595	33.1887	36.3089	37.5633	32.9015	44.429	47.984	54.3454	38.9985
37.0185	24.4764	20.9937	17.4158	19.2236	21.5673	33.5827	32.9312	31.522	32.8682	33.2427	42.6367	42.1452	46.3233	43.6128	49.1359	47.0173	54.4838	47.5134	47.0977	44.1055	46.8475	65.7094	43.1773	61.7086	60.1873	44.9324	51.4331	56.6747	43.5065	37.5213	32.1072	40.7016	40.3112	38.8807	23.7695	23.2116	26.0041	20.0739			68.7617	35.0337	39.3142	39.741	36.7798	42.3465	50.5204	50.9064	37.4002
44.0837	25.0769	21.3208	16.9548	19.6032	20.9345	32.7943	32.7905	31.4654	32.6857	32.0194	43.4466	41.3736	47.5592	44.8866	47.4534	48.3075	53.8984	46.3264	45.9333	41.048	48.7221	67.378	43.2895	60.8349	60.8673	44.0855	51.3332	56.3797	43.2712	36.9981	32.5323	40.2719	40.1914	38.5533	24.0862	25.1992	25.5805	21.2234			67.1787	35.6409	41.252	40.0486	37.1015	43.1311	51.1255	50.8519	38.6017
51.1433	24.1324	20.5912	15.9552	19.9762	20.6051	31.5378	30.8587	30.8805	32.2214	31.9708	41.0675	40.9425	48.8557	42.6843	48.4423	46.9957	53.885	48.7037	45.4945	41.7568	47.9385	67.0341	43.2494	61.5329	61.031	46.8835	51.4757	55.3595	42.3069	35.8804	31.2848	40.6217	40.7378	37.1208	22.7435	24.4133	24.8305	20.5555			70.6779	35.9759	42.7138	41.6125	36.9474	44.1438	51.6801	51.5392	39.4311
58.2985	64.5784	65.1515	48.9237	66.3252	76.9561	99.9503	102.397	96.1778	115.969	112.649	136.11	179.083	179.902	160.934	179.945	159.368	232.299	190.218	172.436	158.317	170.698	278.067	188.702	259.691	284.571	168.049	235.984	196.489	188.739	117.03	83.3604	118.053	138.853	120.831	57.7349	43.1515	47.3485	33.5133			246.809	124.526	131.268	135.272	100.909	176.171	222.504	199.962	145.78
65.3596	42.4249	40.4617	29.5147	45.1097	57.7423	74.7768	78.3436	74.2932	94.9223	92.7075	100.41	139.921	163.708	135.024	154.75	119.587	189.766	176.059	150.372	143.53	125.954	247.879	157.168	227.831	239.951	111.822	189.492	159.021	153.615	89.6286	75.9174	98.3714	120.203	99.8209	43.5203	40.4546	47.5791	36.3217			213.349	109.554	119.178	120.186	85.21	173.66	227.551	211.701	151.81
72.4247	40.7822	38.1273	28.7963	44.1628	51.1066	69.2471	71.6662	67.7024	87.9923	89.1949	93.7598	127.421	154.861	125.135	147.516	112.209	174.706	162.024	141.541	133.161	115.438	225.535	142.576	208.304	218.527	104.128	172.952	145.296	141.948	81.1066	71.1349	101.513	111.246	96.0422	40.4387	41.0138	45.2872	36.1449			214.85	112.466	119.801	119.456	83.7147	171.824	228.522	215.63	153.063
79.5821	9.67358	9.48697	7.42216	8.71253	8.58678	13.4217	14.6899	15.4446	13.3642	17.2755	18.5644	17.797	21.2007	18.7925	20.565	22.0066	23.9204	19.5194	22.3083	20.1647	24.1512	26.8263	21.0709	28.9353	30.948	23.2276	24.211	24.7446	23.3033	15.427	14.4955	17.5345	16.6959	17.9663	11.6853	10.704	9.81475	7.53693			35.2448	16.3134	16.2325	16.9033	15.6763	18.4899	19.0216	19.762	15.7818
86.6558	12.5351	10.0239	8.16331	9.84518	10.1379	16.0258	15.5241	16.5105	16.5467	17.3654	20.9895	20.0689	23.0703	21.571	21.6071	21.4593	24.7991	20.5344	22.666	21.0614	22.438	30.1706	23.0071	34.197	29.5161	23.5076	24.5126	28.2198	22.7808	15.6449	15.2824	19.2717	19.9332	18.0897	9.84926	11.6927	12.1496	10.0343			35.7633	17.9325	17.6592	16.6598	15.969	21.9102	23.4072	25.5053	18.9359
93.7306	11.4133	9.55158	8.25969	10.1798	10.3313	16.7353	15.7468	16.8179	16.5978	16.5969	21.3386	20.2095	22.6758	21.2803	21.6411	21.5827	24.7096	20.6396	21.1185	19.5297	21.9163	28.6284	22.1163	30.76	27.9899	22.1803	24.4463	27.067	22.1316	16.2747	15.1984	19.2527	20.7211	18.7042	10.8062	11.3154	12.119	10.619			35.346	17.2166	17.5659	17.5929	15.4738	22.5496	23.8885	25.9499	20.4433
MST hWA, 30 days BMP4 OCR
Time (minutes)	hWA 0d BMP4																																								hWA 30d BMP4
1.5963	14.0164	12.9223	13.3318	14.0862	14.9391	12.9215	16.6966	17.2213	13.1126	21.6121	20.5316	13.0667	12.3934	8.33862	11.8547	18.208	13.6366	15.0624	17.9127	13.7385	20.9764	17.1994	18.94	13.9618	17.3744	20.4844	16.6759	12.3276	11.1281	15.7057	16.7049	15.1514	12.9853	17.0892	12.5894	21.2602	14.6094	11.5571	17.689	10.4519	16.6596	17.1663	18.5082	19.1609	15.2505	25.7261	26.5453	21.6599	28.642
8.55741	14.9487	15.0053	15.5226	16.0587	15.1279	14.7606	17.7831	18.3918	14.0496	22.3911	22.2143	13.8407	13.8022	8.70356	12.7641	20.1963	14.2989	17.7146	18.3216	10.8484	23.2711	19.1859	20.6715	13.6486	15.8355	21.4632	18.4686	14.5466	10.5171	14.3123	19.8199	17.4897	14.3612	17.5948	12.0711	23.5513	15.2698	13.7431	18.3123	10.5171	18.4877	17.9771	20.3097	21.1375	17.4463	27.9226	27.7325	22.8163	30.9513
15.513	15.3414	15.8029	14.7626	15.0805	14.9285	14.3096	17.9481	17.5903	13.724	21.3357	22.1465	13.676	13.0711	7.40422	12.6826	19.3301	14.5007	17.9312	17.9236	9.13385	22.5894	19.2052	19.9477	13.0335	13.7097	20.8054	18.321	14.058	9.36092	12.474	20.0015	16.8824	13.1958	16.2346	10.956	23.0663	15.6104	13.398	17.9187	10.405	17.9419	17.8633	20.8685	20.7873	17.5687	26.5535	26.5876	22.7546	28.8822
22.4707	16.5776	16.6615	15.989	17.2439	16.5867	17.3962	19.5085	19.8765	15.5283	23.8015	23.2218	15.3578	15.1318	9.14757	14.7834	21.4906	16.1233	20.3064	19.3871	10.9284	24.2767	21.6398	22.6655	14.3661	15.3424	22.6621	19.8033	15.9604	11.2108	14.6332	22.7395	18.6342	15.839	18.5697	13.0154	24.5225	17.6728	15.2909	19.6112	12.7634	19.8528	19.5929	22.5597	23.0511	19.9303	28.6877	28.2684	24.1228	30.3801
29.5133	12.1924	11.7155	11.0283	11.8339	10.3513	13.7108	14.9681	15.5068	11.8405	17.2658	18.4492	12.7333	12.0615	8.35885	11.2089	17.4282	12.6807	14.3634	15.3318	7.98547	20.2605	15.2307	16.9337	10.7813	9.91796	16.8354	14.64	12.2425	8.42319	9.97848	17.3381	13.8522	10.7303	11.0479	6.38514	16.9988	11.5067	11.0028	13.6766	7.40266	14.2243	13.803	17.4571	18.1961	14.5329	23.4276	19.5165	15.4801	22.7976
36.4837	11.7607	11.2155	10.1043	10.3514	10.213	14.3205	13.4432	14.0336	10.5219	16.1707	17.9883	12.5732	11.4314	7.75067	11.3095	17.1426	11.7268	13.7848	14.1675	8.90772	17.2716	15.0628	15.4594	10.1431	9.40328	15.6529	13.6394	11.1786	8.71895	10.223	16.622	13.435	10.2023	10.9619	7.62914	16.3897	11.2164	11.1273	12.7328	7.85157	12.6452	13.0121	15.4476	16.6788	14.2192	20.4794	17.806	14.8387	19.8952
43.447	10.9573	10.3171	10.2118	9.65666	9.74506	14.9051	12.8095	13.6928	10.8472	14.7347	16.8704	11.9372	10.8779	7.3797	10.6654	16.8256	12.06	13.4631	13.7028	8.84847	16.1569	14.4837	16.1127	10.4638	8.82136	15.3514	14.169	11.4111	9.40214	9.27362	15.7552	12.7847	9.8809	10.975	7.52449	14.6696	10.8305	10.1032	12.3714	7.20136	11.9342	11.9109	14.242	15.0862	12.5467	18.9583	16.1217	14.6156	18.2272
50.4103	11.4044	10.1828	9.70319	9.66501	9.54236	14.8752	13.3102	13.9697	10.2769	14.2912	16.0249	12.589	11.7233	7.14726	10.3912	17.0346	12.0673	13.6845	13.2162	8.30242	16.3676	14.794	16.1335	9.79986	8.83644	14.5422	13.9363	11.37	8.65544	9.17636	15.169	13.0921	9.49147	10.2262	7.27763	13.9048	10.0353	10.1583	11.1061	6.83175	11.932	11.9045	13.8205	14.7138	11.8299	18.5802	16.5865	14.3324	17.1142
57.4588	31.3775	25.3633	20.4044	24.2751	31.6393	24.7033	18.1547	16.2723	18.4222	34.3946	24.1791	15.162	16.7496	13.0488	23.7083	22.8438	22.2554	20.6055	34.7246	21.7769	18.7653	22.1259	39.847	42.4198	50.1859	19.9402	21.3627	24.7638	26.0267	47.8284	23.3141	14.5722	16.2638	26.5417	25.7107	28.7022	22.8295	13.5483	30.888	16.1778	49.0105	46.1934	43.0659	41.1413	47.2176	44.8783	76.7842	47.1824	70.3928
64.4284	25.2869	20.5474	18.7374	20.2389	25.1643	21.38	17.5763	14.9597	16.7988	33.0956	21.1325	14.3749	17.0075	12.7533	22.9366	20.9339	19.4466	20.1924	28.7767	19.5431	18.3551	22.0959	37.2423	32.6022	36.9188	18.5643	20.6857	23.1818	20.3686	34.0529	22.4892	15.5246	15.1049	25.1504	23.7723	24.1832	18.2763	14.6297	33.8855	15.8557	32.9951	31.5983	32.7802	30.2022	28.2462	40.6266	60.2471	39.9867	53.3582
71.3966	24.6224	20.0931	19.4117	19.5518	23.6094	22.091	18.4593	16.1575	16.9431	31.8317	21.5844	14.9041	17.4197	12.2053	21.5566	21.0261	18.8837	21.4627	27.4211	18.773	19.2496	21.9918	36.099	29.403	32.0095	19.7001	21.247	22.7979	19.0237	30.3099	23.2901	16.0934	14.7071	26.1226	23.5862	23.7759	18.126	15.3309	29.9345	16.0965	28.1865	26.9987	28.5188	27.1116	25.1314	38.8642	52.5321	36.4196	46.3458
78.4414	7.40672	7.96067	6.27381	6.59816	5.67083	9.74942	10.9872	10.415	8.09193	11.1332	11.0351	9.24824	9.1766	5.34105	8.51241	12.0287	9.81358	11.7361	9.53268	6.2246	12.8508	11.8491	12.2164	7.54469	7.70767	10.6538	10.286	7.30773	6.10491	6.78129	9.92197	9.39016	6.3121	6.77662	5.29309	8.17925	5.77828	5.75796	5.73948	4.21065	6.8219	8.0029	8.05057	8.20583	6.25996	11.5442	11.6453	9.47005	12.1386
85.4188	7.33903	7.35643	7.16156	6.29037	6.80553	8.56673	9.54364	8.06016	6.36482	9.79271	9.90223	7.00664	7.46538	5.08394	7.48468	9.65577	7.89501	9.09101	9.11428	5.26708	10.7612	8.8665	9.97595	7.40932	7.26096	9.4408	9.00015	6.66373	6.3469	6.4842	9.46218	8.19712	6.18283	7.42562	5.08856	8.89871	6.06369	5.61291	7.52065	4.49432	7.68774	7.85993	8.31089	8.6133	7.01207	11.0962	11.0897	9.36165	11.4935
92.3917	7.06747	6.9697	6.19051	6.94664	6.84122	7.85292	8.63646	7.22945	6.07737	9.12254	9.46649	6.23829	6.80625	4.79898	6.60703	9.34456	7.22965	7.81299	8.29908	5.00763	9.58577	8.65994	9.29876	7.07911	6.65882	8.91721	7.89242	6.17237	5.10303	5.90312	9.88559	7.70225	6.45145	7.085	5.26832	9.40071	6.76846	6.20368	6.85975	4.94004	7.59818	7.14939	7.73837	8.59253	7.40767	10.3125	10.5435	8.55622	11.2812
hBA, FSK ± GDP, 30 days BMP4 OCR
Time (minutes)	hBA Ctrl																hBA Ctrl-FSK																hBA Ctrl-FSK+ GDP																hBA 30dBMP4
1.62815	28.1075	30.796	40.0907	43.6644	55.9988	39.6995	46.971	49.9646	41.2982	39.5449	36.2484	30.8061					35.3359	48.8771	49.8467	47.7514	38.5461	49.1864	47.437	48.7992	38.3408	41.7157	45.6436	34.0339					30.973	41.7508	43.8444	39.3815	43.7027	49.5439	43.7495	42.8725	50.2355	45.0695	47.5069	45.4094	42.9687	38.9415	36.0975	33.8067	41.4625
8.68739	32.4107	35.7938	46.0548	50.8719	59.4984	49.25	55.9331	55.1322	47.671	46.537	40.4832	32.5295					37.7304	52.5416	57.1011	64.132	48.0536	53.0371	50.8418	52.5971	49.0192	48.5918	52.4485	37.9949					35.4322	48.2386	46.0937	46.2084	53.054	56.2198	47.171	46.7131	53.5715	48.4189	52.6635	50.519	49.6369	41.246	40.4442	39.1521	47.0356
15.7477	31.6557	35.1361	42.4136	48.3977	57.6801	50.2493	53.5534	53.9941	46.685	46.924	39.9599	32.3502					37.0805	51.7604	55.3961	53.859	47.7137	50.422	49.3179	52.5165	47.9614	46.8873	51.9472	37.5028					32.5104	48.665	43.4498	46.5385	53.9558	55.686	45.8956	45.3594	52.3574	47.5798	51.0877	49.3533	48.4279	40.7702	39.9712	38.9242	46.9076
22.8966	31.6476	37.5179	42.1339	49.3685	54.5045	54.1223	51.2384	57.0852	46.7076	44.2812	40.8032	32.0653					38.583	53.0054	55.5687	62.1026	56.0628	57.2361	55.6039	60.4352	50.2551	52.0882	52.0802	38.348					39.2221	60.2472	58.6306	57.1916	62.8284	67.0426	48.6576	54.2262	61.9393	50.0058	59.5833	56.0896	50.9805	41.2257	39.9912	37.8354	46.3701
29.9577	30.8702	35.5688	38.8908	44.1989	52.0089	49.4296	49.5515	53.563	43.4184	42.3948	39.6161	32.6038					36.7376	58.2578	54.7562	58.4338	55.3355	54.0924	58.1886	62.4585	49.2645	50.8091	51.14	38.1461					39.1937	59.6551	56.7125	60.2796	66.0754	66.8219	45.406	50.2595	60.8164	50.7389	62.126	58.5363	50.6669	41.1023	37.8242	36.2849	46.2928
37.0143	31.7462	35.4958	41.0282	44.0835	55.0268	47.6327	50.3174	52.3257	45.1761	44.7951	40.5071	32.4961					38.5957	61.6166	55.2655	60.6948	56.3375	54.8328	64.3965	63.7689	51.3506	52.0378	53.5746	39.6491					41.198	62.6637	56.6724	63.7056	66.7565	69.3209	47.0951	51.805	61.529	51.1845	64.7623	62.0272	54.9103	42.5366	39.526	38.0695	45.6004
44.0747	31.4969	34.8853	43.3311	42.4173	57.1742	47.1697	49.4588	51.2442	46.6225	46.0199	41.0452	32.9483					41.2006	61.4848	57.0864	60.7558	58.1746	55.2203	65.3384	64.9728	53.1904	53.7785	55.3942	40.6419					40.2514	64.79	55.0163	67.1778	69.3594	71.0819	48.1877	55.8462	63.1889	50.9325	68.1305	65.0077	55.805	44.1417	40.6441	38.7631	45.3628
51.1399	32.0648	33.5901	42.8275	42.0075	56.89	47.5064	49.4228	51.3781	47.5628	46.0673	40.754	32.4204					41.141	62.2711	57.5694	60.8012	58.8446	55.5583	65.8455	65.8339	54.0785	55.0002	55.7183	40.8668					39.7741	64.463	55.8	68.9902	71.2319	73.3459	50.1185	58.1796	65.2795	52.3047	70.1661	66.4765	56.907	44.2756	41.1633	38.0065	45.0796
58.2054	31.1402	34.4311	41.3558	41.5284	55.64	46.9245	49.0647	50.6957	46.7461	45.5156	41.3459	32.4418					41.6383	64.0991	58.8674	61.8292	59.8956	55.977	67.0874	66.8279	56.0919	55.9362	55.8683	40.5849					40.5143	65.5545	55.3222	68.7895	71.5069	74.8639	51.7525	59.3265	65.7537	52.652	70.6059	68.4094	56.6946	44.8207	41.0599	38.5938	44.0728
65.2732	30.8982	34.2253	40.666	41.3702	55.5338	47.2559	48.3393	50.5962	46.9436	45.4562	40.7645	33.007					41.765	64.4366	59.3509	62.2372	59.7387	56.5292	67.1947	66.5755	56.925	56.5391	55.9297	40.7186					42.7317	65.7673	54.0175	68.5157	71.8364	75.5774	51.6609	59.8229	66.1565	53.2697	69.8732	68.2387	57.3453	42.7377	40.8192	38.3436	43.9829
72.3394	30.7067	34.1984	40.3404	42.1556	54.9667	45.8406	49.037	49.2291	47.1286	44.7469	40.6285	33.034					42.3406	64.5148	58.9021	62.3637	59.5743	56.0146	67.1473	67.1139	57.4663	56.8622	56.9386	40.8233					42.4943	66.3185	53.7242	68.8221	72.5561	76.3049	52.3145	60.1539	66.8188	54.8502	70.4275	69.042	57.3016	43.787	40.656	38.5106	43.7099
79.4068	31.9904	34.3026	41.1967	43.1779	56.5912	46.9263	50.2192	50.5179	47.232	46.2799	41.1847	32.3607					42.9815	64.5912	59.7512	63.6328	60.0515	56.2574	67.2051	67.7284	57.8574	57.743	56.6001	40.1733					42.9899	65.4913	54.033	68.4436	73.4262	77.4949	54.3188	61.3385	68.2744	54.586	70.8158	69.2889	58.4415	44.3987	41.3611	39.3907	44.4579
86.4742	30.3872	33.9764	40.2029	42.6537	55.3954	46.0445	50.0003	49.3967	45.4819	44.2151	40.1257	31.8769					41.8667	63.6665	58.8291	63.4809	59.6882	55.5636	66.4663	66.7437	58.1052	57.3454	57.0173	40.2038					43.4278	66.4411	54.3687	67.6498	73.2179	76.536	54.2176	61.4499	67.144	53.2538	70.4799	68.5351	58.0095	43.2669	39.7491	38.9199	44.6938
93.6353	30.7575	35.1511	36.9035	44.7542	54.4641	50.8247	50.4093	52.9034	44.3354	43.5312	39.7804	31.1946					42.2712	65.9022	58.1904	65.5881	62.9138	62.1487	69.9706	72.4612	58.9273	58.227	55.1685	39.1727					46.3146	67.5994	64.3763	70.989	72.6537	74.1721	59.8917	62.0156	68.5923	58.5454	65.4754	63.1783	59.7173	43.1897	41.1049	42.4574	46.0367
100.709	28.1673	32.8489	35.3359	41.3517	53.9851	45.6132	48.9608	48.3151	43.5183	44.589	38.0418	31.8371					37.9782	63.0821	54.8374	59.618	59.1245	55.7832	65.443	67.4931	56.1447	55.8401	53.1272	37.5109					33.9813	49.084	49.1799	54.4016	52.6525	58.0082	44.9543	48.6133	52.782	44.464	53.9825	51.8214	48.9275	35.6818	34.9878	34.3064	44.51
107.782	30.3587	32.6534	39.2296	41.4001	55.3909	45.1438	47.7966	47.1191	44.5411	43.8056	36.8567	32.0402					39.8361	63.3047	56.8772	60.3543	57.5272	55.2275	65.8421	65.5478	56.4617	56.5994	53.8837	38.8228					32.134	45.0597	46.378	50.1151	46.3737	53.6432	42.1342	44.5992	49.7729	41.9074	50.5058	47.9176	46.8576	34.6042	33.144	33.5783	44.5522
114.866	30.8182	31.9384	39.0585	41.0032	55.0105	44.2491	48.7384	45.5336	43.6676	42.5819	35.0541	31.287					38.6293	61.9	56.403	60.6433	57.3324	54.6966	63.9283	65.1592	55.0837	55.7683	53.3388	38.0495					30.5058	43.0543	43.8204	47.7469	44.3044	51.608	40.7322	42.578	46.9894	40.9609	48.7209	45.2837	46.1624	33.6992	33.6695	33.3649	44.5148
122.003	10.4572	12.3755	17.0575	20.7002	21.2182	21.4667	19.0361	21.3189	18.2798	17.2384	15.3489	10.6408					14.0721	19.1225	20.8057	22.5815	19.6591	23.1143	22.5418	23.7727	17.4416	18.0121	16.836	11.4594					14.8793	19.6801	19.9591	20.6148	20.1238	20.6084	17.1458	18.4794	20.18	17.3282	18.1773	16.5385	16.4655	13.0222	11.0906	12.8137	16.3631
129.079	10.2893	12.7855	14.6798	17.7454	18.6871	18.6779	16.5765	18.2411	15.5103	15.1156	11.982	9.47597					13.0548	17.9695	17.6645	18.3793	15.7942	18.045	18.1475	19.8343	15.9614	16.4664	14.79	10.9088					14.2574	16.2572	16.5896	16.8238	16.9046	18.2537	14.9117	15.8248	17.4766	14.278	17.2731	16.3557	14.6102	11.5659	11.0185	10.1699	15.7859
136.146	10.5842	12.6852	14.6238	16.9145	18.6273	18.026	16.5377	17.4504	15.3265	15.7369	12.4742	10.064					14.3386	18.5315	17.4299	18.5822	16.599	18.0736	18.093	18.9116	15.6513	15.7048	15.9402	11.7934					14.2502	15.9496	15.9833	16.6135	16.786	18.7683	15.0933	15.4667	16.6532	14.2055	17.2325	15.8045	15.5787	11.9197	10.8275	12.08	15.2465
hWA, FSK ± GDP, 30 days BMP4 OCR
Time (minutes)	hWA Ctrl														hWA Ctrl-FSK														WA Ctrl-FSK+ GDP														hWA 30dBMP7
1.59408	18.1689	21.7658	21.0727	26.1551	30.0873	32.1462	26.7675	30.9706	18.8921	14.9443						30.6848	22.0807	23.6856	34.7159	34.531	30.3632	28.219	20.3073	18.0387					22.0878	25.2244	28.9317	25.8304	30.5253	30.1706	31.7378	28.1877	36.4972	23.685	21.0543	23.7521	17.4759		17.7608	17.2638	33.3799	26.0381	37.1712	36.5803	42.4367
8.53777	18.5568	21.3407	21.0009	25.592	30.105	31.7681	26.0877	29.0861	19.5335	13.5973						31.379	22.4634	24.1659	33.4393	33.1802	29.7059	28.3394	22.2319	18.5832					22.4031	25.9478	29.2052	28.251	30.1781	31.3415	33.3569	27.1521	36.7574	22.6316	20.8971	23.1997	18.7194		19.2376	18.5962	36.4862	27.9772	38.8495	38.8477	43.9279
15.4841	19.3491	20.2349	21.5414	24.8486	29.2515	30.6042	25.5998	28.7452	20.4865	14.8427						31.0413	22.16	23.4128	32.2427	32.0259	29.6175	28.2106	21.2904	18.0358					21.6831	24.8415	27.6138	27.7644	30.2611	31.0711	33.4778	25.9881	34.4916	21.7644	21.0821	22.0884	19.0951		20.3984	18.7645	36.8433	28.4277	38.75	40.008	42.8383
22.5115	18.3154	20.8249	20.2006	25.2945	29.2425	30.1277	25.9352	27.2996	19.5971	14.9467						29.0343	22.499	23.5298	32.59	31.6709	28.6574	27.2229	19.339	16.1952					20.8416	25.4325	27.3202	27.3438	28.7796	30.2432	33.0627	26.0924	34.1359	20.7463	19.9163	21.0108	16.5426		20.5484	19.7178	37.0202	28.9262	38.7499	40.2889	44.0304
29.4566	18.4854	19.9893	19.5769	24.619	27.7253	29.126	24.2388	26.4452	18.5368	13.4292						27.7541	20.699	20.9641	29.0161	29.0144	25.3511	25.1375	18.2647	14.0386					18.6954	23.1227	24.819	25.0206	27.4727	28.348	30.6124	23.413	31.3049	18.9686	18.2833	19.0268	16.2747		21.2899	18.9363	36.2117	28.3546	37.2837	39.7989	41.8449
36.4003	18.8639	19.2314	19.3946	23.3685	27.7038	29.647	23.9451	25.5883	18.187	14.6322						30.5934	21.0081	20.6994	29.3332	29.3354	25.9577	25.6367	18.1274	16.6108					19.0577	22.4638	24.7477	24.8693	26.6191	29.5719	31.5194	23.4979	31.4815	18.8227	16.9874	19.4308	17.9562		21.4605	19.0132	36.6085	28.2913	37.298	39.8198	41.5899
43.3459	18.8741	20.138	19.7995	24.3298	27.8897	29.022	24.1571	26.5939	18.9139	12.5571						33.6465	23.0858	20.9774	31.4818	29.5855	26.5486	26.8106	19.8295	17.1228					20.9439	24.2841	26.3162	27.2922	27.7105	30.638	34.732	23.5913	32.322	19.6949	18.1689	20.6195	19.5961		21.476	19.0816	36.6672	28.8711	36.6043	39.6529	41.8099
50.297	18.8589	20.0802	19.7757	23.9577	27.6207	28.9094	24.9598	27.0237	18.8226	14.4703						34.6677	23.9793	22.0751	33.0667	30.2234	28.1516	28.7047	20.954	18.655					21.0224	25.1678	26.4381	27.6424	29.3283	31.2773	35.9728	23.1821	32.9651	19.9385	18.6418	20.3946	20.6225		21.5812	19.5942	36.0051	28.5299	36.6178	40.9288	41.3131
57.2485	17.8458	20.2296	19.3926	23.8353	27.7968	28.3106	24.1251	26.6559	18.8275	14.6146						36.3424	23.7402	21.6926	33.4752	30.0583	28.8261	28.8663	20.2236	19.052					21.1841	25.3457	25.9916	28.0997	30.5729	32.9144	35.2355	24.4364	33.7465	19.6119	18.5066	20.7072	21.5251		21.7486	18.8135	36.1857	28.3635	36.3449	40.4266	40.7265
64.1974	18.906	19.6666	19.6093	23.6261	27.6949	28.8622	25.1131	27.0127	19.1453	15.7168						38.5721	24.7813	22.3226	35.4144	31.5465	29.3115	29.8626	21.2044	19.6073					21.9781	25.9423	27.148	29.009	31.4712	34.5239	36.6192	24.9178	34.5664	19.1774	18.9389	22.5678	21.9829		22.1923	18.8739	36.0502	27.9182	36.8924	40.1711	41.5126
71.1559	18.5896	19.8065	19.1485	23.3851	27.2098	28.303	25.3301	26.3003	19.0803	15.43						39.515	24.8937	22.6146	35.8768	32.4059	29.5671	30.5284	22.0979	19.0857					22.3816	26.7409	28.0856	29.9387	31.0451	34.6672	37.4159	24.1117	35.7287	20.6478	19.7992	22.2632	21.8181		22.1356	18.8647	35.6937	27.4027	37.1011	39.4473	41.3848
78.1099	18.1346	19.7952	19.5002	23.7894	26.9891	29.1245	24.9405	26.5969	18.7706	14.5058						41.0491	25.9346	23.1958	37.3006	33.4555	30.2346	31.3612	23.111	20.0153					23.8172	27.405	28.3093	30.8288	32.8078	35.0673	38.4085	23.9321	36.3552	22.192	20.0907	23.4175	22.3414		21.7617	19.1566	35.1835	28.2956	37.0619	39.7696	41.4925
85.0681	17.8375	19.893	19.3208	23.2367	27.8258	28.3471	24.7696	25.9323	18.5151	14.4893						42.0689	26.4631	23.4539	37.96	33.2785	30.6633	32.3348	22.5315	21.0535					24.2393	27.7286	28.8431	31.2235	34.0975	36.1269	39.4351	24.9719	37.898	21.8779	20.3192	24.1827	22.8432		22.3198	18.7831	35.0911	27.4803	37.4018	39.5492	41.2699
92.1014	19.1358	20.7099	20.1083	25.7227	28.9031	30.4248	27.2469	27.5018	18.6383	15.851						44.2537	29.3188	27.0991	41.7386	37.7545	34.6004	34.2619	24.2859	21.8285					25.7808	32.0682	32.3049	34.8223	37.5552	38.3184	42.4912	26.9727	39.7287	23.0255	22.7091	25.2035	23.3609		22.1108	19.2948	37.3789	27.2779	39.7166	42.0764	43.8556
99.0573	18.3348	19.4452	19.1933	23.7321	27.8269	28.6811	24.8052	25.3791	16.994	14.5508						43.2991	27.8524	25.0286	40.1213	36.2978	32.7875	32.7947	22.5821	21.3901					23.8806	28.8965	30.2703	32.0319	34.3536	35.021	40.074	24.8224	36.4254	22.0886	20.6336	22.5726	21.4982		20.9207	18.7536	35.0239	27.1314	36.6311	39.4061	41.1536
106.019	18.6745	19.7698	19.561	23.0961	27.8843	28.477	25.0022	25.7614	17.1654	14.2456						43.7026	27.8042	24.9612	39.6005	35.388	32.7492	32.8698	22.9109	20.1774					23.8297	28.5146	29.2127	30.9399	34.293	34.3479	39.3441	24.579	35.7316	20.9744	20.7519	23.2673	21.0648		20.9372	18.6486	33.9219	27.4316	36.3382	38.1648	40.0062
112.98	17.7655	19.4437	18.6932	23.4306	26.8661	28.0336	23.6363	26.2071	17.1547	14.5312						43.4386	27.6561	24.6237	40.447	35.3211	32.5866	33.1963	23.4027	20.9437					23.3471	27.2317	28.8934	30.5146	33.832	33.3191	38.5657	25.3564	35.3209	21.1081	20.483	22.9045	20.7918		20.651	18.0825	32.4272	26.1928	36.1532	38.0183	40.1258
120.017	7.39742	9.13531	8.2018	10.2564	12.0362	12.5289	10.9737	10.6972	7.38329	5.54325						12.2933	8.71231	9.33858	10.452	10.4059	11.2817	9.37505	8.14759	5.99516					8.58877	10.3334	9.53652	10.1651	10.5371	9.73015	12.0663	8.41675	11.1241	7.23867	7.47405	7.60819	5.952		8.0914	7.33191	14.0288	11.7978	15.0626	15.1516	16.9274
126.985	6.95263	8.5672	8.11028	10.2309	10.2437	11.9054	10.3893	9.49565	7.03934	4.59498						11.4358	7.82496	8.93816	10.4193	10.2773	9.45552	8.10433	6.47509	5.79428					7.81418	8.75401	8.72799	8.62538	9.97907	9.26514	11.6075	8.08604	9.85764	7.135	6.71118	6.81187	5.88454		7.82482	7.03267	12.4797	10.1727	13.8613	13.9818	15.2742
133.952	7.34708	7.86443	8.73608	9.39843	10.5552	10.4516	9.63831	9.33637	7.66093	4.84388						10.3223	7.69419	8.4918	9.43432	9.67812	9.47155	8.10576	6.48522	5.15135					7.26098	7.64099	7.9505	7.10917	9.72523	9.2208	10.54	8.27754	9.34938	6.45299	6.64551	6.16272	5.32854		7.05104	6.66749	12.0514	9.95744	12.8341	13.4704	14.5203
hBA CTRL 4 reads after GDP
Read #		hBA FSK+PMP																hBA FSK+PMP+GDP
1		42.2712	65.9022	58.1904	65.5881	62.9138	62.1487	69.9706	72.4612	58.9273	58.227	55.1685	39.1727					46.3146	67.5994	64.3763	70.989	72.6537	74.1722	59.8917	62.0156	68.5923	58.5454	65.4754	63.1783	59.7173	43.1897	41.1049	42.4574
2		37.9782	63.0821	54.8374	59.618	59.1245	55.7832	65.443	67.4931	56.1447	55.8401	53.1272	37.5109					33.9813	49.084	49.1799	54.4016	52.6525	58.0082	44.9543	48.6133	52.782	44.464	53.9825	51.8214	48.9275	35.6818	34.9878	34.3064
3		39.8361	63.3047	56.8772	60.3543	57.5272	55.2275	65.8421	65.5478	56.4617	56.5994	53.8837	38.8228					32.134	45.0597	46.378	50.1151	46.3737	53.6433	42.1342	44.5992	49.7728	41.9074	50.5058	47.9176	46.8576	34.6043	33.144	33.5783
4		38.6293	61.9	56.403	60.6433	57.3324	54.6966	63.9283	65.1592	55.0837	55.7683	53.3388	38.0495					30.5058	43.0543	43.8204	47.7469	44.3044	51.608	40.7322	42.578	46.9894	40.9609	48.7209	45.2837	46.1624	33.6992	33.6695	33.3649
hBA, FSK ± GDP, 30 days BMP4 4 reads after GDP
Read #		hBA FSK+PMP																hBA FSK+PMP+GDP
1		115.295	54.8378	197.953	169.566	213.727	108.121	153.023	94.3994	148.554	151.927	180.327	100.141					70.8235	107.209	156.623	125.464	147.527	117.418	154.719	129.005	135.239	112.756	111.586	122.491	63.3252	81.7993	59.4928	50.7364
2		109.968	53.0202	183.699	162.127	197.124	100.371	140.617	84.9521	135.668	140.854	176.439	96.5735					56.8989	87.9612	120.948	97.9157	114.712	92.9834	116.125	98.5083	100.483	86.29	88.5275	93.7104	52.6563	67.3892	48.5113	41.6815
3		109.585	53.4622	180.603	159.598	190.718	100.03	137.812	84.6877	130.861	136.186	170.996	96.893					54.0808	81.7499	109.222	91.7303	103.203	87.389	105.625	90.4884	91.3954	79.0169	81.8762	85.2134	50.3173	63.244	46.7223	39.8896
4		106.424	52.1022	177.337	156.903	186.147	97.2027	136.592	80.8972	124.599	129.548	166.769	92.9354					51.7795	77.5894	101.856	87.0241	95.8245	83.7602	97.2733	85.698	86.088	73.1995	78.1122	81.4752	48.8309	61.125	45.0313	38.4948
hWA CTRL 4 reads after GDP
Read #		hWA FSK+PMP														hWA FSK+PMP+GDP
1		44.2537	29.3188	27.0991	41.7386	37.7545	34.6004	34.2619	24.2859	21.8285						25.7808	32.0682	32.3049	34.8224	37.5552	38.3184	42.4912	26.9727	39.7287	23.0255	22.7091	25.2035	23.3609
2		43.2991	27.8524	25.0286	40.1213	36.2978	32.7875	32.7947	22.5821	21.3901						23.8806	28.8965	30.2703	32.0319	34.3536	35.021	40.074	24.8224	36.4254	22.0886	20.6336	22.5726	21.4982
3		43.7026	27.8042	24.9612	39.6005	35.388	32.7492	32.8698	22.9109	20.1774						23.8297	28.5146	29.2127	30.9399	34.293	34.3479	39.3441	24.579	35.7316	20.9744	20.7519	23.2673	21.0648
4		43.4386	27.6561	24.6237	40.447	35.3211	32.5866	33.1963	23.4027	20.9437						23.3471	27.2317	28.8934	30.5146	33.832	33.3191	38.5657	25.3564	35.3209	21.1081	20.483	22.9045	20.7918
hWA, FSK ± GDP, 30 days BMP4 4 reads after GDP
Read #		hWA FSK+PMP														hWA FSK+PMP+GDP
1		32.8079	54.6312	39.4072	65.3377	46.2061	67.697	51.2348	66.6807	59.5241	49.658					61.1789	54.5757	56.9385	73.1422	64.4184	47.5395	68.8653	66.5984	56.1115	52.9695	48.2516	49.8984	28.2661	24.6484
2		32.6235	52.2247	36.1953	62.4087	45.0029	65.695	49.3878	64.1426	56.4188	46.9198					60.0208	52.781	54.6094	69.8697	62.2112	45.8703	64.5076	63.6246	53.8544	51.2801	46.0821	46.785	26.4497	22.7757
3		33.3574	53.1351	37.5631	62.8526	45.8797	65.984	51.6835	63.2114	56.5591	47.5235					59.9766	52.5692	54.2472	70.5426	61.0996	46.0183	64.2421	62.8999	53.7098	51.3128	45.1412	47.1583	26.7425	22.4401
4		33.4466	53.202	39.4811	63.1704	45.1442	67.1839	52.5096	64.1083	56.7417	48.6621					58.2876	52.2477	53.1316	69.286	59.598	45.4143	63.2681	61.7081	50.9239	50.3188	44.7894	45.7788	25.6092	21.7114
[truncated: 39 more columns]

## Sheet: Supplemental Figure 5
MST hBA, 7days BMP4
Time (minutes)	hBA 0d BMP7																																								hBA 7d BMP7
1.62963	25.9039	26.1703	24.9595	19.1518	18.9656	23.1347	27.5519	53.7937	27.5435	33.508	40.6402	39.0899	43.2781	39.988	31.0981	47.5043	42.8869	57.3821	40.2995	37.046	39.7983	53.5442	53.7769	64.2303	49.5657	38.378	59.8196	55.6717	53.1684	46.044	39.7649	45.5637	37.1768	44.7105	44.4314	24.5521	26.0133	23.8622	22.8583	22.8372	34.3368	29.1048	36.3615	28.8277	23.7751	52.524	28.7706	39.0022	39.5449
8.69374	32.2792	33.5965	32.2573	20.0418	22.0996	26.7	33.4988	23.4597	33.7914	39.3416	44.6221	45.0271	49.2356	47.7472	38.0076	55.5261	45.4847	65.2069	43.4122	41.856	48.3829	58.8233	64.6721	65.3962	57.1693	47.2351	65.6681	61.3929	61.2622	52.19	47.7371	54.5199	44.9076	51.6568	51.0004	32.5585	31.4426	29.388	28.4295	27.367	42.1467	35.5738	42.9479	38.4571	29.654	61.9582	35.0097	48.329	45
15.7504	31.7482	33.8103	30.6481	21.8131	21.2498	25.848	32.1384	23.5592	33.7448	36.353	43.8408	42.9046	47.5662	45.6557	36.2524	54.2133	42.4639	63.0037	41.9829	40.4555	49.3241	57.985	62.8258	61.8809	55.5433	46.1415	63.1244	57.3273	58.7613	51.7943	47.4924	55.3656	43.6879	49.3407	49.1225	31.9056	31.3597	28.9912	27.9179	27.0357	41.7999	34.4854	42.6479	37.1983	29.5047	60.0601	34.3419	47.0549	43.2726
22.8071	32.8122	34.9594	30.2946	22.5634	20.3333	25.3994	31.9056	25.234	33.8116	35.0879	43.5795	41.8476	47.2946	45.519	35.6617	52.7958	42.1567	60.5032	41.0969	38.6956	49.3457	56.6588	62.2982	59.8391	55.1916	45.3076	62.4948	57.1105	56.9738	50.5949	47.6148	55.23	44.9353	47.9559	49.0541	32.0302	29.9269	28.9222	27.2855	26.9396	41.8255	34.5563	43.436	37.8046	29.9591	59.0601	34.7854	45.9415	42.2508
29.9563	31.643	33.2131	28.2383	21.2889	18.9458	22.3196	26.8376	23.1752	28.4934	27.373	39.5375	35.669	45.3045	38.6691	31.3306	47.0799	38.5431	57.7211	36.8804	36.4742	48.8764	51.6213	61.7337	52.065	49.0811	40.3653	56.4431	54.9544	52.3111	43.7065	44.2056	54.8798	42.8795	44.0589	44.8145	29.1119	27.7029	24.9314	25.2912	24.2066	39.3692	31.8087	39.1512	30.8118	28.6848	49.5687	27.7979	35.1446	35.9567
37.0096	27.0531	28.7943	21.6593	15.7086	12.9776	18.7184	23.8852	19.8686	25.6873	22.2484	36.8245	32.8202	40.7458	37.3247	26.5284	42.6208	35.621	52.1898	32.927	32.8276	42.8462	47.352	54.2527	48.6028	45.8356	38.4867	50.8289	49.2654	46.7688	39.146	41.1899	47.5184	37.8644	39.5874	38.4781	25.1856	20.6809	20.209	19.9348	18.5539	33.4643	28.4226	34.489	28.5926	23.087	45.9015	24.8418	31.1218	32.9536
44.07	29.8958	31.4359	25.0481	18.7617	15.7237	22.3852	28.6165	23.4488	29.0862	28.8804	39.9468	37.0845	42.5645	40.6833	29.5038	45.7217	39.374	53.5883	36.7297	32.9218	44.7115	50.798	55.9123	53.3269	48.6659	40.5756	55.2965	50.7468	50.7204	42.3183	43.3051	50.3717	40.5066	41.8303	40.8124	28.7702	24.2342	23.0404	22.2133	21.5705	35.8622	31.8728	37.5323	31.687	25.5853	51.4535	27.7794	36.0157	36.4179
51.1337	29.8668	30.6094	24.3655	17.4372	14.9993	21.9825	28.6011	23.0732	28.839	24.8724	38.7673	36.4318	41.7595	39.7499	30.5929	47.1407	39.3304	53.0151	36.0565	31.9196	43.8958	49.7253	55.1935	53.1652	48.4573	41.0775	55.149	50.4735	50.4497	42.5165	42.8305	49.4096	40.6773	41.1976	40.1015	28.0014	24.3196	22.9274	21.1063	21.1712	35.5708	31.74	37.1925	32.2538	25.413	50.7846	28.33	34.8166	36.6216
58.2885	73.7096	79.6727	69.053	56.9084	39.1155	66.5898	95.8777	85.1965	112.513	93.8787	105.97	137.906	164.91	166.295	119.911	124.468	173.059	222.568	151.063	123.82	121.006	204.096	230.37	240.726	194.069	136.809	223.302	207.981	197.946	163.567	115.557	138.029	107.988	120.455	114.957	66.2536	34.9847	32.9755	27.6537	30.915	125.171	105.893	133.059	109.097	73.7023	171.316	97.3223	104.147	106.439
65.3544	42.6573	48.5942	42.9445	36.4968	24.1662	43.225	68.1568	62.1975	79.2415	67.7217	77.5374	96.8936	119.812	117.615	83.6359	104.15	117.294	156.97	112.736	85.6938	89.3188	146.836	151.821	172.884	140.313	98.5661	154.874	141.292	147.164	118.868	82.8814	106.993	81.2428	91.7225	91.7005	48.9548	29.8713	29.6998	22.3606	32.3798	83.9343	69.72	84.946	75.5114	44.6917	126.694	66.6009	75.0626	79.6643
72.4174	42.1358	46.9468	39.0642	35.2506	23.3248	41.728	62.687	56.0061	70.5438	65.1533	75.0119	86.5837	106.466	105.345	72.8425	101.985	104.329	139.252	102.459	77.0648	83.9644	132.207	135.221	159.088	126.497	93.0357	137.671	126.151	133.833	107.828	80.4476	98.4413	82.5828	85.1719	86.5868	44.3885	33.4383	31.8216	24.6057	34.1603	74.1638	62.3277	75.0047	70.9095	42.9581	114.953	61.1932	67.273	72.957
79.5707	15.2442	16.6134	11.6592	9.48405	8.05022	11.7711	14.6117	8.34136	13.2604	12.4384	21.3437	20.2806	20.7615	21.2309	14.4981	26.3179	21.5736	27.7881	15.1655	16.3163	20.4525	26.5348	26.7227	24.2432	23.2103	22.4168	31.1404	26.6298	28.579	21.097	20.0472	22.9195	19.8445	18.3516	18.1233	13.1539	12.405	9.93859	8.43459	9.83549	16.2341	13.9151	17.0465	12.9842	11.177	21.3546	11.0824	18.4059	19.2144
86.6359	15.8703	16.316	11.862	10.0942	7.85605	10.6543	13.824	10.3532	14.2529	12.0334	18.7329	16.7478	21.4393	19.918	13.024	24.5044	18.5134	26.6314	17.818	15.5496	20.0594	24.2611	27.8387	26.0474	21.6473	19.4527	28.1893	25.7588	25.5121	21.0327	20.8004	21.9759	19.9465	19.6709	19.3858	12.3763	13.0759	11.2582	11.4002	11.1852	17.4669	14.6686	17.5683	15.2993	13.6547	23.4883	12.7429	17.9181	18.2071
93.7107	15.9198	17.1098	12.3074	9.93879	7.36509	11.0403	14.6022	11.2602	14.7773	13.1326	18.1278	17.3122	20.5938	19.3081	14.1681	23.3838	18.9338	25.168	17.5347	15.778	19.8507	23.57	26.0371	25.2781	22.4445	19.2344	27.2103	24.3547	24.6501	20.4547	20.9388	21.8311	20.1833	19.5497	19.2676	13.0679	12.6957	11.3471	11.9093	11.187	17.8753	15.6918	18.1465	15.2374	13.5403	24.0839	13.6215	17.6577	18.6187
hBA, FSK ± GDP, 7 days BMP4
Time (minutes)	hBA Ctrl																hBA Ctrl-FSK																hBA Ctrl-FSK+ GDP																hBA 7dBMP4
1.63258	43.6438	46.4996	50.8307	51.0848	57.2113	51.3937	57.1751	47.1367	67.1782	74.3054	57.6357	33.415					51.3205	54.0476	53.5612	64.8721	51.3908	61.5808	37.2348	54.5921	33.0487	56.4895	39.2135						45.1078	72.8949	57.1351	57.3732	88.0252	61.0688	65.5432	65.3955	67.6523	67.2746	57.0352	50.4756	63.3245	47.5891	53.424	44.8423	59.7498
8.70002	50.4012	51.6154	65.1387	59.0061	71.2181	67.6728	74.2872	58.6704	69.4935	84.7841	78.3057	39.486					63.2874	60.2776	59.515	77.0578	58.6607	76.1545	41.7262	68.8013	40.2237	63.0738	40.1371						54.3879	88.3837	75.9373	77.481	116.211	72.3791	69.1881	85.8504	83.0784	77.8356	64.4227	58.4665	69.7743	53.2136	62.076	50.0876	69.7053
15.7659	49.9653	49.6134	65.7002	56.9597	69.8998	66.6968	72.7275	58.1716	67.0751	84.4545	76.8538	39.9874					63.0535	59.793	59.1004	75.7113	57.7719	77.0772	43.0513	69.2426	41.2729	60.6252	45.3754						54.7458	82.7979	75.6151	72.9802	114.828	70.3253	67.4249	84.7644	82.1515	78.2874	63.2405	57.6044	68.4967	52.4909	63.0699	49.6864	70.6078
22.9137	56.997	51.0798	75.6592	56.4425	82.0176	69.8686	85.6159	65.4512	72.9213	93.1207	76.7645	41.9448					66.6894	66.2165	71.0889	91.7386	67.173	95.4731	53.1234	83.362	53.5316	63.7661	44.674						54.7968	105.028	97.8906	81.5319	153.397	88.9583	78.2601	125.795	100.782	90.1966	67.5853	64.2781	73.1466	54.5068	64.9965	50.1249	71.7553
29.9666	53.0702	47.3597	69.4771	52.1879	72.6517	60.4302	74.327	56.4956	65.9586	84.8954	73.4808	38.8906					63.0272	63.7709	73.458	94.599	62.8378	90.6801	51.7144	77.1327	51.5059	62.1693	42.6688						53.6397	109.38	97.6371	78.0204	166.59	88.5354	75.3292	127.227	93.1303	84.6419	65.5954	59.7908	68.8842	52.6132	67.0405	49.0136	68.4186
37.0211	54.5675	46.7137	65.6338	49.0063	69.2769	60.9339	70.1904	54.1724	65.3534	81.8763	72.9704	38.9289					63.4742	64.8168	85.4409	94.748	65.17	92.9955	50.8823	77.4345	51.2233	64.7897	44.2942						54.13	115.756	105.676	80.0972	175.053	90.3748	76.2635	136.223	93.8725	84.0631	67.2474	59.5992	71.0902	53.4548	68.6861	50.1156	67.5201
44.0784	56.1679	45.6003	68.1645	49.6312	69.0349	60.8458	70.1767	54.8412	64.8934	83.1975	72.8528	41.4178					64.7304	65.9609	91.5018	99.8225	68.3611	95.6569	51.4858	79.5543	51.28	67.0228	44.7514						56.1696	122.065	110.004	83.4103	187.649	93.9458	75.8379	139.809	96.7445	86.7888	65.7151	61.5446	73.6249	54.0398	71.4142	51.228	66.4963
51.1321	54.3909	45.7381	68.0471	48.6447	69.019	60.6036	68.9683	53.3878	65.2208	81.882	72.8277	40.6769					63.6794	65.8851	93.5126	100.814	65.2698	95.5647	53.4655	80.6359	51.042	68.941	44.546						57.7481	127.194	111.185	76.2004	193.965	95.5878	77.5182	145.213	98.1392	89.0479	67.5735	61.6539	75.8938	54.0405	71.2781	50.9709	65.3116
58.1902	54.1732	44.959	69.5938	48.2429	69.6947	60.3136	68.7161	53.2721	64.637	82.7559	74.7418	41.3171					63.1623	65.2558	94.1625	101.387	64.8609	95.5884	52.7467	80.6723	50.7967	69.0656	44.5545						58.0844	127.465	110.376	75.7632	194.75	95.0397	76.9129	147.511	98.0157	89.017	66.7727	62.3533	76.1198	53.3419	70.6471	51.2234	64.8338
65.2606	53.8347	44.7653	68.6259	47.2397	69.2015	60.0383	68.5735	52.4635	64.0793	79.5292	64.017	39.4439					62.4096	64.4648	93.6928	101.472	64.8618	95.0176	53.0541	81.6419	50.847	68.3414	44.7934						57.355	126.505	108.502	76.3824	196.789	95.4374	76.4921	150.443	98.6403	90.5923	67.0325	61.8	75.7722	53.212	70.1889	50.6296	63.3288
72.3235	53.3687	44.536	68.2191	47.7273	68.1442	60.3902	68.1162	52.8165	63.2405	80.6757	65.091	40.3037					61.028	64.4261	93.8605	101.423	64.8126	94.2597	53.7604	82.2753	51.1309	68.3078	44.1434						56.8539	128.042	109.868	76.3658	197.796	96.7649	77.1601	150.298	98.4774	90.0201	67.38	61.9045	76.1706	52.9937	69.0204	50.5208	62.2751
79.3809	53.0386	44.5665	67.6053	46.3428	69.3192	60.2321	71.7961	53.0073	63.6914	80.4097	80.8037	41.9828					59.4743	63.25	92.6614	98.9121	64.6074	93.0129	54.5066	83.4342	52.0937	69.6076	45.444						55.3629	125.557	108.402	74.8454	198.557	99.0003	78.8252	152.592	100.553	92.3156	68.7098	62.5489	77.243	52.0396	69.5298	49.6649	63.4489
86.4476	50.993	43.772	66.3928	47.2269	68.0438	60.2895	67.8506	51.401	64.1922	80.6664	79.9035	41.5604					59.5617	61.9987	94.9668	100.892	64.8848	93.1647	55.62	80.9716	52.2956	68.2928	42.667						56.0485	128.855	107.642	76.101	193.138	96.6364	77.359	150.188	97.9396	89.8688	65.6757	61.9978	74.8759	51.7809	67.6526	48.8158	61.4204
93.599	50.3461	45.1148	68.4199	50.5725	73.8734	68.3926	77.9542	59.2548	65.2793	82.3983	78.1922	39.771					57.2804	61.39	96.1871	103.151	67.8547	100.931	63.4586	86.9877	55.0479	67.7174	41.6115						56.2495	139.605	121.042	82.687	172.231	101.212	85.1149	127.084	93.9243	90.927	66.856	58.9053	69.6715	49.4403	61.6774	48.7707	64.2206
100.665	49.7289	42.9874	63.8711	46.1841	65.5348	59.1307	69.3981	50.952	60.8779	78.5946	75.0544	39.415					57.0466	59.3665	93.8861	95.2182	63.7446	94.1789	57.0188	81.6928	52.7057	64.6683	39.0549						46.1341	128.316	112.529	67.5737	136.546	99.7549	80.1074	98.8055	77.4082	73.7759	53.2122	48.4458	57.8227	42.3269	53.6825	42.1138	58.7557
107.74	50.4318	41.0646	61.6403	45.7536	59.8955	57.2982	64.5068	50.4125	59.7515	77.8108	74.9145	39.5597					56.8323	58.6918	95.3288	95.2789	63.2345	89.2481	55.4086	80.0251	52.4138	64.0175	37.8113						44.9326	125.796	107.541	63.1475	126.752	94.4206	78.1348	93.3321	72.0819	68.6194	50.9184	47.2838	55.352	40.996	51.2179	40.9421	58.1062
114.818	49.0237	42.0224	62.7015	45.8328	60.2441	57.7894	64.3546	49.5814	60.3966	76.6997	74.4481	39.7497					55.5527	57.7841	93.9452	95.6443	62.654	87.7094	55.5611	78.6165	51.5316	65.3705	38.117						44.3537	125.769	106.191	61.0107	120.733	96.1694	78.8854	90.231	71.3003	67.1418	50.2676	46.5708	54.9891	41.081	50.8937	41.5952	57.8877
121.953	19.6711	18.0475	26.8555	20.3602	29.1462	29.7202	29.0749	23.438	25.7007	32.7645	25.716	11.8966					24.2791	24.9273	26.1801	33.5017	20.2917	31.7142	16.8443	29.9806	15.6433	21.5314	15.4118						19.6093	37.2364	40.3888	28.4978	55.3943	31.5705	29.2214	38.9849	33.2253	29.616	22.5333	21.5898	22.9494	17.0771	21.1377	14.4617	26.2285
129.022	20.4092	17.4843	24.5562	17.4283	25.3686	23.0422	25.9914	19.5326	22.7925	28.6898	23.1156	13.1166					23.0014	23.2743	24.5023	26.6972	18.4757	27.663	15.5299	26.4093	14.8271	19.006	13.9304						18.168	31.9936	31.163	21.7093	41.2969	26.9629	25.0617	32.1349	28.6103	26.6659	20.7234	19.0853	21.1826	16.4984	21.5284	14.9319	25.2536
136.097	21.2117	17.6885	26.21	16.6952	25.4889	22.9681	25.5856	18.5613	22.6108	28.9365	25.3636	13.6215					22.298	21.9201	25.0274	25.137	19.203	27.5373	14.3803	25.5025	15.1932	19.2753	15.2166						17.2168	30.5801	29.3135	22.5235	42.5263	25.282	23.3042	30.794	27.0826	25.7242	21.0077	17.8572	20.0043	17.2087	20.2482	14.9104	24.9138
MST hWA, 7 days BMP4
Time (minutes)	hWA 0d BMP4																																			Hwa 7d bmp4
1.62888	14.61	17.7481	10.3065	7.73019	6.75708	23.0989	24.5232	15.7194	13.6778	26.9534	29.523	27.8571	23.1236	27.7444	14.5403	29.1317	29.2002	28.8099	21.0286	29.5222	29.1602	26.5202	29.3575	25.5645	26.94	25.1338	16.4493	24.0882	21.2757	19.0931	5.30274	7.07959	12.4329	10.674	8.90356	7.81095	5.10682	7.72815	5.81344	4.61299	25.1375	21.2712	11.6642	20.3862	9.17534	26.2111	28.459	14.5378	26.2879
8.7059	16.5355	19.6977	11.3466	8.40119	6.63642	23.4033	25.6612	17.7915	15.402	21.5033	30.4161	29.1394	24.2783	28.2695	15.3528	31.6058	29.9246	29.2028	21.9149	29.7196	31.327	27.6396	30.6776	26.573	27.496	25.5561	17.3416	25.3203	23.8319	19.4225	5.60919	8.54316	13.8943	12.2988	9.62217	7.67906	5.69669	8.63224	7.03211	5.044	25.959	21.8938	12.1924	21.6324	9.42168	26.741	28.6742	16.096	27.3728
15.7748	17.0591	17.9466	10.6708	7.82783	6.1112	24.6882	24.4606	16.674	15.4862	20.653	29.3338	27.9087	23.999	27.7108	14.9724	30.0612	28.6989	27.4431	21.6363	29.0233	30.7364	26.6174	29.8544	26.0237	28.0225	25.2055	16.6266	24.4021	22.4431	18.4757	5.61628	8.49142	14.0461	11.8341	10.1303	7.14288	5.27596	7.58883	7.03049	4.8664	24.8638	21.568	11.8659	21.624	9.83829	25.9181	28.2636	15.7373	26.8857
22.8548	16.5237	18.2001	10.2612	7.62137	5.53507	24.4072	23.4622	16.488	14.4452	19.6415	29.1125	27.3429	24.0375	27.5429	14.1003	30.4216	29.0401	27.2834	20.9969	28.3919	29.6653	25.6912	28.6331	25.3892	26.9171	24.8254	16.8196	25.002	22.2423	18.2155	5.43187	8.44065	13.7763	12.4061	8.92994	5.84408	5.73535	7.95882	7.03361	5.00691	23.824	21.3924	11.7597	21.021	9.30712	25.1904	26.9417	15.7787	26.2346
30.0111	12.1908	11.7308	7.50253	6.96262	5.73196	16.5941	15.8164	11.399	10.8259	14.6096	18.8402	17.6267	16.233	19.0029	9.09491	20.3956	20.535	18.1771	15.3251	19.7626	19.5641	17.6464	19.1336	17.8235	17.6706	15.0664	10.5877	16.2347	15.5273	13.0412	4.68006	6.06381	9.61512	7.94405	7.30531	5.77556	5.14123	7.23659	6.11841	4.46894	16.9324	14.8215	10.3271	14.7689	8.14171	16.9874	17.6992	10.5903	17.9233
37.0796	11.7347	12.1474	7.49655	6.1772	4.95648	16.5787	15.6826	10.8929	10.2421	13.51	18.4578	17.5723	15.933	18.4857	8.90377	19.0654	19.1791	17.6198	14.4442	18.6196	19.3837	17.4693	18.9224	16.9526	17.5424	15.5461	10.788	16.4481	15.9124	11.9909	4.06528	6.20016	8.73958	8.40664	6.68765	5.83291	4.75811	7.54397	6.07321	4.3032	16.0532	13.6795	10.0423	13.7293	7.03035	15.5957	17.0504	9.85837	16.8114
44.1525	11.4667	11.6296	7.93256	5.51515	4.71351	16.0291	14.3774	10.8628	10.1487	12.4438	19.0169	16.5115	15.6395	16.8673	8.31955	18.8899	18.1135	17.4219	14.0147	17.4136	18.1706	17.099	17.6206	16.4449	15.979	15.1923	10.5273	15.086	14.4731	11.4788	4.12298	5.89145	9.07353	8.37006	6.69125	5.36954	4.05529	6.96306	6.42782	4.1836	15.5206	13.6269	9.66779	14.0743	6.73444	14.914	16.2071	9.39991	16.5994
51.2392	11.5919	11.6564	7.25009	5.96671	4.9374	16.4121	15.2331	10.8062	9.69464	13.0975	18.5147	16.6951	15.0016	16.5533	8.55757	19.2304	18.281	16.2361	14.2565	16.4172	17.9943	16.6094	18.3711	15.6539	16.5299	15.4099	11.0172	14.9615	14.0059	11.4527	4.85007	5.81752	9.00675	7.75708	7.3568	5.13033	4.41936	6.7172	5.54162	4.85344	14.4661	13.3592	9.80063	13.9804	7.43968	14.5275	15.942	9.70476	16.1722
58.4044	33.9813	39.208	22.8877	15.1055	10.0587	53.5157	59.678	41.3199	35.6047	50.7539	73.7788	74.5201	55.0958	80.5213	43.7492	71.878	66.0755	78.045	59.5044	80.9537	66.5716	52.8114	75.2696	73.9599	15.5982	57.7481	26.3242	34.2515	40.3587	42.0427	10.1012	12.0793	22.042	18.9485	18.6495	9.77091	7.79435	12.9405	12.304	7.83263	70.4106	55.7327	21.9954	54.1479	18.937	76.5777	87.1284	24.817	84.9574
65.4799	29.2553	31.4652	19.1628	12.3685	7.9406	43.974	46.4014	33.3245	28.407	37.3951	58.5749	56.8436	47.6095	59.3964	32.546	59.858	54.784	56.7047	45.1908	59.2615	53.3905	44.5919	56.6934	57.3013	15.0472	48.3356	25.0026	32.1443	34.3133	35.2084	9.63091	11.2724	22.7683	18.9521	17.5473	8.43988	6.7248	11.2198	10.6137	7.20475	49.4502	40.9462	18.7899	39.6763	14.9802	54.5006	62.0523	20.3554	61.3599
72.5644	28.5174	29.489	17.9721	11.8432	8.58168	43.1763	42.4046	31.4178	26.9829	34.3996	57.571	51.4616	44.0754	53.9151	30.2477	58.7002	51.8332	52.9829	42.3515	55.2726	53.8429	43.0867	53.4722	52.6742	15.2272	46.4895	24.672	32.1288	34.8941	34.9309	10.1363	11.3596	21.7006	17.8087	16.5552	7.05198	6.10094	10.2723	9.51863	5.99018	44.6205	37.0612	17.0056	35.8772	13.337	48.8292	55.7247	19.3943	54.5891
79.7344	5.93786	8.10951	4.3929	3.33043	2.50706	9.42655	10.7581	8.22294	6.88817	8.27725	10.9674	11.0172	9.69252	11.8546	6.3297	12.3588	12.508	11.3564	9.17905	11.9626	13.5501	11.2123	11.2541	10.1935	8.67714	10.8152	6.55709	9.86903	9.09342	7.70826	2.20499	2.90576	5.33614	4.14201	3.92826	2.91217	3.02488	3.60572	3.0785	2.30764	11.0228	9.18494	6.25525	8.09961	3.02597	10.2473	11.6835	7.90765	10.7103
86.8236	7.55137	8.05003	4.36025	3.70239	3.22481	9.90396	9.30753	7.18522	6.3367	7.90781	11.7428	11.2282	9.558	11.7009	5.87463	12.3646	12.4378	11.4881	8.92423	10.4583	12.4891	10.7444	11.6247	10.1423	8.79017	9.57808	7.63996	10.0104	9.1926	8.38784	2.42366	3.02902	5.45226	4.6086	4.86311	3.192	2.44131	4.01093	3.29732	2.60537	9.60321	8.31448	5.52216	8.58189	4.13701	9.39101	11.1484	6.82173	11.1186
93.9025	7.03962	7.81205	4.94156	3.83485	2.88868	9.93722	9.7304	7.49729	7.24575	7.94383	11.3235	10.7559	9.96099	10.9485	5.4109	11.8863	12.0876	11.1189	9.30973	10.747	12.7607	10.8347	11.6711	10.0666	9.07584	9.58184	7.09703	9.76105	8.49897	7.45462	2.98917	3.81064	5.86383	5.46429	4.60238	3.16366	3.1306	3.78624	3.28372	2.56827	10.3824	7.7479	5.7353	8.54271	4.08529	10.1911	10.7346	6.0071	11.0785
hWA, FSK ± GDP, 7 days BMP4
Time (minutes)	hWA Ctrl															hWA Ctrl-FSK															WA Ctrl-FSK+ GDP															hWA 7dBMP4
1.62962	11.0374	16.1289	18.4271	16.3087	15.7423	13.638	16.9161	11.9645	18.8975	9.69028						15.9546	14.3345	10.6134	12.6641	10.3955	14.8519	16.9444	14.1866	11.1059	18.569						15.5999	10.6359	10.8864	12.8556	12.7484	17.8019	11.6065	12.3587	13.6272	13.7331	13.4277	14.5117	17.8988	15.6854	14.0535	11.8547	16.3284	14.6612	18.6657
8.71331	12.0526	17.7257	18.2117	17.5606	15.9693	15.7405	17.6383	14.3572	18.4857	11.6681						16.7676	16.4376	12.3197	14.2902	10.9695	14.4242	20.1839	15.2456	11.8208	19.2176						17.281	11.3848	11.785	13.5266	14.7949	17.7122	12.0489	12.9249	12.6308	14.3383	14.3251	14.081	19.4269	18.0941	15.3451	13.7815	16.8648	15.7683	19.4232
15.7966	11.981	17.222	18.1325	17.5268	16.3319	14.7789	17.4248	14.1553	18.3051	12.0912						17.128	16.3654	11.94	13.7645	10.2597	13.9893	19.0129	14.8703	11.2434	19.4899						17.5359	10.7112	11.2579	12.87	13.926	17.494	11.8672	12.5183	11.4101	14.4897	13.4189	13.193	19.0873	16.9903	15.4132	13.3355	16.6871	15.4906	19.115
22.9822	11.9209	17.6685	17.6137	17.6674	15.3757	15.5514	17.3642	14.2854	17.8655	12.2047						16.1481	15.6708	10.8313	12.2758	9.62612	13.0259	17.2947	13.8189	10.3873	17.2473						16.5001	9.79731	10.7973	11.7915	13.4786	15.8471	10.9055	11.7685	10.5528	12.9221	12.2512	10.9909	17.2238	15.6174	13.996	13.4085	16.2663	16.0978	18.8011
30.0611	12.3035	17.2035	18.2522	16.9366	16.2552	14.9673	17.4761	13.8247	18.1056	12.5694						18.2883	16.8855	10.9586	12.3895	9.6857	12.7079	17.3063	13.6264	10.5595	19.408						17.256	9.67977	9.86416	11.3785	13.6165	15.8792	10.2777	11.7258	9.85332	12.8292	11.4099	10.9008	18.7959	16.0212	14.7503	13.9688	16.3305	15.768	19.4343
37.1459	12.3474	17.3561	17.6252	16.9627	15.5672	14.653	17.1478	13.9032	18.1354	12.7897						20.0687	18.7934	12.0915	13.2302	10.0389	11.9572	18.8105	13.8729	11.0197	20.9157						19.5001	10.023	10.1322	11.7017	13.101	16.649	10.5252	11.3722	10.1526	13.3525	11.7621	11.9842	21.3442	17.5265	16.7625	13.6167	16.0468	15.704	18.962
44.2325	12.6151	17.2538	17.8491	16.9287	15.071	15.2031	17.4153	13.2925	18.3154	13.5432						21.7456	19.877	12.7318	13.445	9.92557	12.3197	18.9165	15.2077	11.254	23.739						20.7865	9.93814	9.79044	11.8307	14.0898	18.2368	11.2081	11.7165	10.201	14.2669	12.5538	12.3569	23.12	19.3526	18.0481	13.5074	15.8427	16.123	18.8946
51.3103	12.2223	17.165	17.5594	16.2721	15.7283	14.1508	17.3403	13.3631	17.8552	13.4988						22.1096	20.5371	13.2425	14.0512	10.7391	12.3903	19.511	15.3499	11.2526	24.3348						21.9215	9.83672	10.285	11.7936	13.8375	18.6415	11.6823	11.7469	10.1056	15.2311	12.4656	12.9142	24.3303	19.3557	18.4634	13.2503	15.5019	15.4793	18.3336
58.394	12.5159	17.0595	17.9252	16.8927	15.3357	14.4474	17.4941	13.7087	18.1254	13.1905						23.1809	21.1755	13.3443	14.1137	10.658	12.5525	20.8531	16.2498	12.3542	25.2948						23.2431	10.5209	10.2744	12.1634	14.7075	19.4054	11.9041	12.2209	11.0839	15.652	13.0581	13.1907	25.0002	20.3416	19.2396	13.334	15.7047	15.4723	18.5863
65.4762	12.3954	16.6281	17.4099	16.0893	15.3822	14.0707	17.3404	13.0374	17.7258	13.6431						23.0315	21.6688	14.0285	14.9551	10.5307	12.1845	20.7915	16.7949	12.6703	26.3412						23.8093	10.5008	9.96969	13.0108	14.8117	19.7887	12.4895	12.5258	10.205	15.9383	13.0872	14.0533	25.6329	20.4847	19.1731	13.1143	15.706	14.9546	18.4123
72.5499	12.7972	17.2052	17.7507	16.5392	15.5855	14.3087	17.2667	13.2405	18.2358	13.4349						23.5782	22.1147	15.0252	15.9855	11.2024	13.3325	21.8143	16.8943	12.4659	26.8945						24.0849	10.738	10.5229	12.8708	15.5511	20.59	12.5367	12.6602	11.046	16.5404	13.9751	14.574	26.3053	21.1917	19.2042	13.0724	15.3114	15.9348	18.3335
79.6336	12.284	17.2373	17.6744	16.3601	15.3031	14.1791	17.3849	13.3963	17.8245	13.7198						23.5396	21.3272	14.7516	15.8768	11.2349	13.0669	21.8411	17.27	12.8358	28.17						24.5463	11.0901	10.2351	13.6019	15.7361	21.2602	13.2562	13.4985	10.9713	17.4041	14.1312	14.948	26.2721	21.3444	19.8718	13.4116	15.2667	15.4484	18.5172
86.7284	12.4714	17.383	17.8734	16.9602	15.3501	14.7966	17.4621	13.4843	18.1308	13.7712						23.4743	21.1874	15.2224	16.2512	11.3019	12.9668	21.819	17.6212	13.6295	28.3045						24.664	11.0738	10.1466	13.9134	16.4135	20.9975	13.0455	13.5664	10.8534	18.0716	14.5122	14.9469	26.8309	21.4706	19.3106	12.8803	15.4956	15.3202	18.402
93.9013	11.873	17.3167	17.159	16.3003	15.0172	15.0852	17.3099	13.8772	17.9488	14.4517						23.0103	22.8907	16.0835	16.293	12.2561	13.7263	23.091	18.7377	13.1277	28.018						26.8082	14.3657	12.5962	15.6276	18.0121	23.8861	15.3149	14.9123	13.7556	19.1035	15.7201	16.049	28.3758	22.5314	21.4794	12.9251	15.4463	15.834	17.8941
101	12.2118	16.2985	17.7482	16.1361	15.0841	14.2616	16.9728	12.9828	17.8674	13.8346						22.9201	20.4763	15.3636	15.7565	11.7864	13.3952	22.5806	18.2882	13.0721	27.4087						25.5822	13.8756	12.2431	15.5309	17.8241	23.1823	14.0482	14.5474	13.2175	19.2266	15.5518	16.074	29.1115	23.3094	21.6189	12.6966	15.224	14.9268	17.712
108.08	12.0226	16.5964	17.4291	15.7344	14.9855	14.3749	17.2132	12.8642	17.6372	13.9222						23.1642	20.1352	15.5102	16.369	11.447	13.2339	22.2818	18.7803	13.4263	28.3903						25.4869	13.737	11.7486	15.3249	18.0276	22.7078	13.6525	14.8817	12.5738	18.9299	15.9226	15.7833	28.3635	23.2266	21.3964	12.9626	15.1089	15.0704	17.3663
115.177	12.2766	16.3372	17.4276	15.7208	14.4925	14.1289	17.0163	12.631	17.4563	14.1061						22.2094	19.6435	15.6968	16.3639	11.7987	12.5801	21.9143	18.537	13.1565	28.4631						24.1586	12.7833	11.4977	15.0594	18.1908	22.7213	13.6439	14.2836	12.6451	19.588	15.3286	15.6945	27.9622	22.6178	20.9113	12.4465	14.8639	14.8943	17.7928
122.335	3.90767	5.4061	6.52569	5.07488	6.52431	5.61488	6.32757	5.73898	6.78411	4.80933						5.60611	5.09983	4.19101	5.28131	4.01692	6.04969	7.92709	5.37164	4.54887	6.06468						5.03217	4.67089	4.31967	4.67764	5.04986	6.02951	5.39809	4.20086	3.63436	4.40283	3.60039	4.33154	4.84885	4.4943	3.97188	4.26975	4.68994	5.75277	6.37502
129.424	3.74114	4.70193	5.01309	4.88932	5.44395	5.33462	5.27422	5.09502	5.16788	3.64275						5.19247	4.83398	3.68735	4.83548	3.31415	5.49507	6.47722	5.13286	3.82427	5.45361						5.03754	3.91917	3.9712	4.4533	4.5578	5.19577	5.27182	3.78587	2.59027	4.42245	3.78927	3.35501	5.0051	4.37053	3.19447	3.63395	4.38686	5.41524	6.10749
136.51	3.83014	5.34764	5.32983	5.18587	4.83096	5.20364	5.05353	5.28942	5.21985	3.51614						5.47168	4.86221	3.7862	4.90594	4.00698	5.38171	6.18589	5.20244	4.02895	5.67246						4.8325	3.44156	3.81457	4.21319	4.50282	5.03737	4.94552	4.1745	2.92423	4.10645	3.89707	4.39406	5.24942	4.55826	4.04766	3.57114	4.32526	4.87212	6.20358
[truncated: 35 more columns]

[truncated: 1 more sheets: Supplemental Figure 6]
